# Supplementary material for: Predicting individual patient and hospital-level discharge using machine learning
Source: Commun Med (Lond). 2024 Nov 18;4:236. doi: 10.1038/s43856-024-00673-x (PMC11574281; doi:10.1038/s43856-024-00673-x)
Supplement: Supplementary file 3 — Supplementary Data 1 [file 43856_2024_673_MOESM3_ESM.xlsx]

## Sheet: a
Group	Adm_type	n	outcome	p
0	Elective	47804	9222	19.2913
0	Emergency	135109	54259	40.1594
1	Elective	38265	14006	36.6026
1	Emergency	87716	20693	23.5909
2	Elective	24169	5851	24.2087
2	Emergency	66958	12958	19.3524
3	Elective	18228	3689	20.2381
3	Emergency	53958	8849	16.3998
4	Elective	14501	3084	21.2675
4	Emergency	45074	6650	14.7535
5	Elective	11381	2399	21.079
5	Emergency	38399	5150	13.4118
6	Elective	8969	1928	21.4963
6	Emergency	33240	4267	12.8369
7-10	Elective	21205	3598	16.9677
7-10	Emergency	97061	10686	11.0096
11-13	Elective	9197	930	10.112
11-13	Emergency	49505	4717	9.52833
14-20	Elective	13204	1146	8.67919
14-20	Emergency	73315	6013	8.2016
21-27	Elective	7384	551	7.46208
21-27	Emergency	41943	2882	6.87123
28+	Elective	23363	772	3.30437
28+	Emergency	87001	4407	5.06546

## Sheet: b
Day	adm_type	n	outcome	p
Friday	Elective	37686	8760	23.2447
Friday	Emergency	113414	23243	20.4939
Holiday	Elective	3071	420	13.6763
Holiday	Emergency	17392	2278	13.098
Monday	Elective	29362	5275	17.9654
Monday	Emergency	107359	20288	18.8973
Saturday	Elective	31394	5784	18.4239
Saturday	Emergency	111239	14811	13.3146
Sunday	Elective	26366	3685	13.9763
Sunday	Emergency	112500	13235	11.7644
Thursday	Elective	38315	7993	20.8613
Thursday	Emergency	115741	22692	19.6058
Tuesday	Elective	34708	7425	21.3928
Tuesday	Emergency	116392	22784	19.5752
Wednesday	Elective	36768	7834	21.3066
Wednesday	Emergency	115242	22200	19.2638
