# Supplementary material for: Predicting individual patient and hospital-level discharge using machine learning
Source: Commun Med (Lond). 2024 Nov 18;4:236. doi: 10.1038/s43856-024-00673-x (PMC11574281; doi:10.1038/s43856-024-00673-x)
Supplement: Supplementary file 4 — Supplementary Data 2 [file 43856_2024_673_MOESM4_ESM.xlsx]

## Sheet: a
y	y_pred	n	diff	date	week
12	9.37253	1	2.62747	2019-02-01	Friday
19	16.624	2	2.3759943010320015	2019-02-02	Saturday
18	13.9797	3	4.02026	2019-02-03	Sunday
23	20.2083	4	2.791713994666001	2019-02-04	Monday
28	19.7792	5	8.220813413632001	2019-02-05	Tuesday
39	35.1137	6	3.886297638930003	2019-02-06	Wednesday
53	33.5495	7	19.450498129026002	2019-02-07	Thursday
45	48.3833	8	3.38329	2019-02-08	Friday
48	40.6896	9	7.3104362812940025	2019-02-09	Saturday
23	24.1809	10	1.1809452907720015	2019-02-10	Sunday
37	33.5953	11	3.4047429801619984	2019-02-11	Monday
35	40.5128	12	5.512848098634002	2019-02-12	Tuesday
48	46.384	13	1.6159554777639968	2019-02-13	Wednesday
39	50.6613	14	11.661310159069998	2019-02-14	Thursday
62	60.545	15	1.4549923779299974	2019-02-15	Friday
37	39.9144	16	2.9144367998080014	2019-02-16	Saturday
34	31.4944	17	2.5055938139640013	2019-02-17	Sunday
32	37.867	18	5.8669868548020006	2019-02-18	Monday
55	50.995	19	4.0050317173320025	2019-02-19	Tuesday
41	49.414	20	8.414030072300001	2019-02-20	Wednesday
51	51.0658	21	0.0657809	2019-02-21	Thursday
51	52.7578	22	1.7578381393360019	2019-02-22	Friday
50	43.5822	23	6.417761938962002	2019-02-23	Saturday
24	25.2762	24	1.2761830138699999	2019-02-24	Sunday
31	35.767	25	4.766988584335998	2019-02-25	Monday
48	46.6454	26	1.3545566424639972	2019-02-26	Tuesday
49	51.9712	27	2.971178672771998	2019-02-27	Wednesday
53	57.1767	28	4.176723235701999	2019-02-28	Thursday
56	63.0488	29	7.048796485368001	2019-03-01	Friday
32	40.6778	30	8.677761307369998	2019-03-02	Saturday
35	29.3715	31	5.6285194707300015	2019-03-03	Sunday
42	41.8893	32	0.11067419963200109	2019-03-04	Monday
51	46.9367	33	4.063264884163999	2019-03-05	Tuesday
53	55.2055	34	2.2054562125359993	2019-03-06	Wednesday
55	59.6322	35	4.632155990371999	2019-03-07	Thursday
70	63.0247	36	6.97534	2019-03-08	Friday
46	36.3635	37	9.636480302423998	2019-03-09	Saturday
28	24.7028	38	3.2971787700300013	2019-03-10	Sunday
40	42.3154	39	2.3153705627680026	2019-03-11	Monday
59	56.9493	40	2.0506560562980027	2019-03-12	Tuesday
35	51.2897	41	16.2897	2019-03-13	Wednesday
58	60.8248	42	2.824790523704003	2019-03-14	Thursday
67	61.8778	43	5.122237708996003	2019-03-15	Friday
39	40.5923	44	1.5922840379380006	2019-03-16	Saturday
28	27.1921	45	0.8079337976279994	2019-03-17	Sunday
28	37.517	46	9.516996056533998	2019-03-18	Monday
42	55.9182	47	13.9182	2019-03-19	Tuesday
65	61.5595	48	3.4405396118299976	2019-03-20	Wednesday
52	55.7302	49	3.7302107587699993	2019-03-21	Thursday
70	67.9281	50	2.071943699830001	2019-03-22	Friday
47	37.2853	51	9.714705950263998	2019-03-23	Saturday
26	28.723	52	2.723007948536001	2019-03-24	Sunday
35	40.9576	53	5.957564713734001	2019-03-25	Monday
45	52.5385	54	7.5384772458019995	2019-03-26	Tuesday
58	52.6449	55	5.3551427412959995	2019-03-27	Wednesday
41	41.7903	56	0.7902640463380024	2019-03-28	Thursday
45	51.2317	57	6.231746831636002	2019-03-29	Friday
35	36.8357	58	1.8356782462720034	2019-03-30	Saturday
31	28.5882	59	2.4117946656320015	2019-03-31	Sunday
30	40.1167	60	10.116678149736003	2019-04-01	Monday
50	53.7524	61	3.7524119726380007	2019-04-02	Tuesday
65	59.8101	62	5.189858682264003	2019-04-03	Wednesday
39	48.396	63	9.395975457421997	2019-04-04	Thursday
62	56.1059	64	5.89405	2019-04-05	Friday
30	33.7149	65	3.7148644543039993	2019-04-06	Saturday
19	19.5593	66	0.5592596062020014	2019-04-07	Sunday
43	38.8659	67	4.134090681296001	2019-04-08	Monday
59	51.7981	68	7.201919285232002	2019-04-09	Tuesday
40	42.0745	69	2.07445	2019-04-10	Wednesday
41	44.2244	70	3.2243821821040015	2019-04-11	Thursday
54	53.573	71	0.4270205414619994	2019-04-12	Friday
37	34.9039	72	2.0960741082939975	2019-04-13	Saturday
31	29.4585	73	1.5414884465299998	2019-04-14	Sunday
44	42.8638	74	1.1361551189979977	2019-04-15	Monday
43	40.2844	75	2.715628570097998	2019-04-16	Tuesday
43	36.407	76	6.593032696329999	2019-04-17	Wednesday
47	39.8345	77	7.165450000429999	2019-04-18	Thursday
49	39.5186	78	9.481395595164003	2019-04-19	Holiday
11	14.4977	79	3.497728740935999	2019-04-20	Saturday
9	8.59669	80	0.40331239989600043	2019-04-21	Sunday
9	13.2648	81	4.26476	2019-04-22	Holiday
21	23.5192	82	2.519158464368001	2019-04-23	Tuesday
33	39.6284	83	6.628434629002001	2019-04-24	Wednesday
52	48.5079	84	3.492121110063998	2019-04-25	Thursday
58	51.0051	85	6.994937014496003	2019-04-26	Friday
30	30.661	86	0.6609937463060014	2019-04-27	Saturday
19	18.3745	87	0.6255037283639986	2019-04-28	Sunday
25	33.8785	88	8.878482311702001	2019-04-29	Monday
53	52.6018	89	0.398161	2019-04-30	Tuesday
51	48.1373	90	2.8627344180980003	2019-05-01	Wednesday
57	55.0073	91	1.9926923532960004	2019-05-02	Thursday
52	54.1363	92	2.136250882306001	2019-05-03	Friday
38	37.3434	93	0.6565682474919967	2019-05-04	Saturday
37	27.0677	94	9.9323	2019-05-05	Sunday
23	22.8412	95	0.1588290763979998	2019-05-06	Holiday
27	23.0005	96	3.9995288054639992	2019-05-07	Tuesday
43	36.6838	97	6.316162854498003	2019-05-08	Wednesday
39	40.8102	98	1.8101864904679985	2019-05-09	Thursday
52	46.5006	99	5.499415078730003	2019-05-10	Friday
32	32.661	100	0.6609870618059972	2019-05-11	Saturday
29	23.1407	101	5.859278919297999	2019-05-12	Sunday
33	34.6197	102	1.6197061144359992	2019-05-13	Monday
71	59.3361	103	11.663925072331999	2019-05-14	Tuesday
49	44.998	104	4.001952260861998	2019-05-15	Wednesday
44	46.5474	105	2.5473517902720033	2019-05-16	Thursday
50	48.4097	106	1.5902838023639987	2019-05-17	Friday
36	31.3335	107	4.6665	2019-05-18	Saturday
19	20.0331	108	1.0331136112700001	2019-05-19	Sunday
42	39.4842	109	2.51583	2019-05-20	Monday
51	41.1858	110	9.814236951532003	2019-05-21	Tuesday
55	45.0171	111	9.982859223563999	2019-05-22	Wednesday
42	44.834	112	2.834046832901997	2019-05-23	Thursday
54	50.9526	113	3.0474324689299976	2019-05-24	Friday
43	38.0629	114	4.937052245861999	2019-05-25	Saturday
20	17.4765	115	2.5235096729619997	2019-05-26	Sunday
11	25.3995	116	14.399501701070001	2019-05-27	Holiday
34	33.1872	117	0.8127899912660013	2019-05-28	Tuesday
48	42.8329	118	5.167085070097997	2019-05-29	Wednesday
33	37.3435	119	4.343516222604002	2019-05-30	Thursday
43	45.3618	120	2.361819135238001	2019-05-31	Friday
28	30.4192	121	2.4191882627400005	2019-06-01	Saturday
16	16.0663	122	0.0663325	2019-06-02	Sunday
30	32.2373	123	2.2372674833040023	2019-06-03	Monday
52	40.3377	124	11.662306899096002	2019-06-04	Tuesday
43	42.217	125	0.7830229638939983	2019-06-05	Wednesday
49	44.3013	126	4.69873	2019-06-06	Thursday
45	45.9131	127	0.9131061792360029	2019-06-07	Friday
22	29.8847	128	7.884673432936001	2019-06-08	Saturday
28	25.7248	129	2.275249273029999	2019-06-09	Sunday
31	31.9251	130	0.9250541659679996	2019-06-10	Monday
55	54.5052	131	0.4948440355979997	2019-06-11	Tuesday
57	52.7312	132	4.26879	2019-06-12	Wednesday
55	51.2016	133	3.798437568464003	2019-06-13	Thursday
57	51.78	134	5.220017312598003	2019-06-14	Friday
34	33.6043	135	0.39573359672999686	2019-06-15	Saturday
23	19.6809	136	3.3191459332300006	2019-06-16	Sunday
26	24.7077	137	1.2922687540640005	2019-06-17	Monday
50	42.5203	138	7.47974	2019-06-18	Tuesday
54	51.0206	139	2.9793996340300026	2019-06-19	Wednesday
44	49.947	140	5.947	2019-06-20	Thursday
54	54.1823	141	0.18226317953799764	2019-06-21	Friday
36	31.4828	142	4.517185887092001	2019-06-22	Saturday
20	19.6567	143	0.343286	2019-06-23	Sunday
43	36.7664	144	6.2335818800619975	2019-06-24	Monday
57	43.2979	145	13.702124185564003	2019-06-25	Tuesday
50	46.4691	146	3.530888602262003	2019-06-26	Wednesday
47	49.6499	147	2.6499143165699977	2019-06-27	Thursday
60	55.4982	148	4.501837904664001	2019-06-28	Friday
27	28.4732	149	1.4731898787380011	2019-06-29	Saturday
16	16.5468	150	0.5467680428699992	2019-06-30	Sunday
35	39.5212	151	4.521171472033998	2019-07-01	Monday
50	48.329	152	1.670950164499999	2019-07-02	Tuesday
61	55.1431	153	5.8569493809639965	2019-07-03	Wednesday
56	51.2756	154	4.724445384566003	2019-07-04	Thursday
49	53.2928	155	4.292841380238002	2019-07-05	Friday
35	33.4428	156	1.5571728645940013	2019-07-06	Saturday
27	20.8393	157	6.160658154427999	2019-07-07	Sunday
39	37.6577	158	1.342349214666001	2019-07-08	Monday
60	53.1174	159	6.882611588263998	2019-07-09	Tuesday
55	46.7823	160	8.217728880195999	2019-07-10	Wednesday
62	49.2036	161	12.796405720495997	2019-07-11	Thursday
49	55.4389	162	6.438904035736002	2019-07-12	Friday
43	36.751	163	6.2490110484580015	2019-07-13	Saturday
22	18.1323	164	3.867703759495999	2019-07-14	Sunday
32	32.9809	165	0.9809041017700011	2019-07-15	Monday
45	48.8554	166	3.8554063614360032	2019-07-16	Tuesday
56	49.7594	167	6.240597823594001	2019-07-17	Wednesday
44	42.069	168	1.9309938410940006	2019-07-18	Thursday
48	50.0313	169	2.0313375172380006	2019-07-19	Friday
34	33.7116	170	0.2883613729960004	2019-07-20	Saturday
29	23.0608	171	5.939163544096001	2019-07-21	Sunday
40	34.9301	172	5.06986	2019-07-22	Monday
51	45.7045	173	5.295452175763998	2019-07-23	Tuesday
69	63.2939	174	5.706101462829999	2019-07-24	Wednesday
52	53.622	175	1.6220395780700017	2019-07-25	Thursday
40	45.0946	176	5.094624281636001	2019-07-26	Friday
33	30.2907	177	2.7092927174619987	2019-07-27	Saturday
25	20.221	178	4.779015902931999	2019-07-28	Sunday
29	32.814	179	3.814019440902001	2019-07-29	Monday
40	37.5997	180	2.400293612631998	2019-07-30	Tuesday
54	42.813	181	11.187	2019-07-31	Wednesday
34	39.2698	182	5.269834130135997	2019-08-01	Thursday
65	57.1711	183	7.8289464674620035	2019-08-02	Friday
45	32.5084	184	12.4916	2019-08-03	Saturday
14	16.0469	185	2.0469444378380004	2019-08-04	Sunday
29	31.4252	186	2.4252374332019997	2019-08-05	Monday
52	44.1663	187	7.833691931929998	2019-08-06	Tuesday
42	44.326	188	2.326013058838001	2019-08-07	Wednesday
40	45.5585	189	5.558520594603998	2019-08-08	Thursday
64	59.4792	190	4.520805432461998	2019-08-09	Friday
37	36.0307	191	0.9693103839939994	2019-08-10	Saturday
19	16.172968293138002	192	2.827031706861998	2019-08-11	Sunday
30	38.1495	193	8.149502846068003	2019-08-12	Monday
47	43.9673	194	3.0327298989979994	2019-08-13	Tuesday
59	55.2666	195	3.7333947444640003	2019-08-14	Wednesday
46	44.5445	196	1.4554530967640034	2019-08-15	Thursday
57	51.4928	197	5.507220935364003	2019-08-16	Friday
30	29.772	198	0.2280085308619988	2019-08-17	Saturday
20	20.1773	199	0.17732720496999832	2019-08-18	Sunday
29	32.127	200	3.1270047888019974	2019-08-19	Monday
46	45.0787	201	0.9212925821300004	2019-08-20	Tuesday
50	49.9268	202	0.0732464	2019-08-21	Wednesday
39	43.7385	203	4.7384894834040026	2019-08-22	Thursday
53	50.1961	204	2.8039324324300026	2019-08-23	Friday
40	34.0183	205	5.981716241862003	2019-08-24	Saturday
16	17.4216	206	1.4216006450380014	2019-08-25	Sunday
18	20.9292	207	2.9291863042019983	2019-08-26	Holiday
36	32.0068	208	3.993171903232003	2019-08-27	Tuesday
40	37.6229	209	2.3771315816640026	2019-08-28	Wednesday
38	38.617	210	0.6169985230360027	2019-08-29	Thursday
45	47.5282	211	2.528244557637997	2019-08-30	Friday
35	33.2314	212	1.768621785896002	2019-08-31	Saturday
30	18.7571	213	11.242927401698001	2019-09-01	Sunday
21	23.4723	214	2.4723103084360005	2019-09-02	Monday
45	49.6046	215	4.604564263401997	2019-09-03	Tuesday
50	41.1164	216	8.883587864664001	2019-09-04	Wednesday
55	49.165001849005996	217	5.834998150994004	2019-09-05	Thursday
63	52.0081	218	10.991889420329997	2019-09-06	Friday
33	33.6046	219	0.6046400558039977	2019-09-07	Saturday
20	19.3876	220	0.6124383624980005	2019-09-08	Sunday
37	34.9291	221	2.070895409663997	2019-09-09	Monday
41	44.7204	222	3.7204269840360027	2019-09-10	Tuesday
37	44.5111	223	7.511058607839999	2019-09-11	Wednesday
58	44.8069	224	13.1931	2019-09-12	Thursday
43	48.5163	225	5.516263696137997	2019-09-13	Friday
31	35.773	226	4.77304	2019-09-14	Saturday
19	20.9492	227	1.9492259728360004	2019-09-15	Sunday
40	36.1601	228	3.8399393043980012	2019-09-16	Monday
35	40.2305	229	5.230507712635998	2019-09-17	Tuesday
53	54.2744	230	1.2744012573679981	2019-09-18	Wednesday
55	53.5289	231	1.4711016923640017	2019-09-19	Thursday
54	49.3195	232	4.680476189864002	2019-09-20	Friday
39	32.2206	233	6.7793586513939985	2019-09-21	Saturday
18	16.6093	234	1.3907019565299983	2019-09-22	Sunday
28	31.3427	235	3.3427411517020005	2019-09-23	Monday
62	54.5202	236	7.4798436897980025	2019-09-24	Tuesday
47	45.035	237	1.9650007836980024	2019-09-25	Wednesday
54	43.6132	238	10.386798969696002	2019-09-26	Thursday
69	48.8033	239	20.196712185827998	2019-09-27	Friday
32	31.4857	240	0.5143143336280005	2019-09-28	Saturday
21	20.344	241	0.6559690442280015	2019-09-29	Sunday
44	44.321	242	0.3210045755020019	2019-09-30	Monday
37	42.1142	243	5.114213821603997	2019-10-01	Tuesday
52	43.6514	244	8.348606458429998	2019-10-02	Wednesday
38	38.7458	245	0.7458313687399993	2019-10-03	Thursday
56	48.3092	246	7.690820814494003	2019-10-04	Friday
27	25.0112	247	1.988820984625999	2019-10-05	Saturday
26	15.8397	248	10.1603	2019-10-06	Sunday
33	29.8289	249	3.1711366379640005	2019-10-07	Monday
47	48.326	250	1.3260133055360015	2019-10-08	Tuesday
40	40.5874	251	0.5874095686019984	2019-10-09	Wednesday
52	50.0643	252	1.935716711429997	2019-10-10	Thursday
65	49.6966	253	15.303421135728001	2019-10-11	Friday
30	28.1915	254	1.8085299343619994	2019-10-12	Saturday
19	18.536	255	0.4640045730979985	2019-10-13	Sunday
31	36.9725	256	5.97248	2019-10-14	Monday
56	46.0038	257	9.996193250929998	2019-10-15	Tuesday
51	50.6592	258	0.34077930623200103	2019-10-16	Wednesday
57	53.2821	259	3.7178738885620035	2019-10-17	Thursday
56	57.1072	260	1.1072212387060034	2019-10-18	Friday
38	38.1756	261	0.17564645907400234	2019-10-19	Saturday
38	23.3178	262	14.682215163394002	2019-10-20	Sunday
38	34.952	263	3.047952972327998	2019-10-21	Monday
57	50.7853	264	6.214741646703999	2019-10-22	Tuesday
50	45.5016	265	4.498361136496001	2019-10-23	Wednesday
54	49.3399	266	4.660129090696003	2019-10-24	Thursday
48	50.4775	267	2.477466206872002	2019-10-25	Friday
36	35.8594	268	0.14059558602799882	2019-10-26	Saturday
29	24.8478	269	4.1522096101959995	2019-10-27	Sunday
40	39.0407	270	0.9593061792660009	2019-10-28	Monday
48	48.968	271	0.9679933915359982	2019-10-29	Tuesday
49	51.3397	272	2.3396608150019986	2019-10-30	Wednesday
59	52.5225	273	6.4775422759299985	2019-10-31	Thursday
41	44.9121	274	3.9120599678379975	2019-11-01	Friday
33	31.7055	275	1.2944884773960013	2019-11-02	Saturday
21	17.8032	276	3.196766959731999	2019-11-03	Sunday
31	29.835	277	1.1650120380659992	2019-11-04	Monday
50	43.2351	278	6.764855724896002	2019-11-05	Tuesday
42	40.0313	279	1.9686781346940023	2019-11-06	Wednesday
52	52.1749	280	0.1748511661379979	2019-11-07	Thursday
56	55.4792	281	0.5208039591299993	2019-11-08	Friday
36	29.0023	282	6.99775	2019-11-09	Saturday
18	15.1487	283	2.8513115787279997	2019-11-10	Sunday
30	30.3013	284	0.30131896163799965	2019-11-11	Monday
52	48.0955	285	3.9045349967939984	2019-11-12	Tuesday
55	42.9262	286	12.073767548028002	2019-11-13	Wednesday
46	42.9763	287	3.023699397896003	2019-11-14	Thursday
55	51.1472	288	3.8528420181940035	2019-11-15	Friday
35	29.9514	289	5.048623722757998	2019-11-16	Saturday
16	14.9223	290	1.07771	2019-11-17	Sunday
24	31.2509	291	7.2509301440680005	2019-11-18	Monday
45	45.3366	292	0.3366102558380035	2019-11-19	Tuesday
57	59.6689	293	2.6689068256039974	2019-11-20	Wednesday
59	59.6919	294	0.6919346359060015	2019-11-21	Thursday
71	66.3682	295	4.631820556926002	2019-11-22	Friday
40	38.3357	296	1.6642641829599967	2019-11-23	Saturday
35	19.3267	297	15.6733	2019-11-24	Sunday
29	32.1751	298	3.1750564744359977	2019-11-25	Monday
52	44.4523	299	7.5477	2019-11-26	Tuesday
46	40.7434	300	5.256575285427999	2019-11-27	Wednesday
57	41.589	301	15.411035402793999	2019-11-28	Thursday
46	51.3135	302	5.313522356573998	2019-11-29	Friday
38	37.1377	303	0.8622928911260033	2019-11-30	Saturday
28	27.2599	304	0.740107	2019-12-01	Sunday
40	37.3194	305	2.6805595225640033	2019-12-02	Monday
50	53.168	306	3.168008505136001	2019-12-03	Tuesday
56	52.6131	307	3.3869450625300033	2019-12-04	Wednesday
50	46.7253	308	3.2746550704659967	2019-12-05	Thursday
50	49.1155	309	0.8845457040640028	2019-12-06	Friday
43	37.675	310	5.3249983680940005	2019-12-07	Saturday
29	22.1054	311	6.894619935962002	2019-12-08	Sunday
31	32.7149	312	1.714877626469999	2019-12-09	Monday
47	35.1184	313	11.881641987161998	2019-12-10	Tuesday
45	40.8574	314	4.142647707430001	2019-12-11	Wednesday
47	43.7034	315	3.296563702893998	2019-12-12	Thursday
62	50.5992	316	11.400762893429999	2019-12-13	Friday
34	30.6485	317	3.3514893438939986	2019-12-14	Saturday
23	16.1855	318	6.81449	2019-12-15	Sunday
30	28.9242	319	1.075765810730001	2019-12-16	Monday
52	41.8949	320	10.105114452530003	2019-12-17	Tuesday
44	40.1897	321	3.8103375011300002	2019-12-18	Wednesday
56	44.5469	322	11.453084136130002	2019-12-19	Thursday
60	48.1639	323	11.836132417328002	2019-12-20	Friday
43	33.8282	324	9.171844548194002	2019-12-21	Saturday
27	19.4611	325	7.538908324895999	2019-12-22	Sunday
37	30.3478	326	6.652206789861999	2019-12-23	Monday
40	27.5638	327	12.4362	2019-12-24	Tuesday
12	13.1169	328	1.1169066461679993	2019-12-25	Holiday
9	7.4395	329	1.5604968118639997	2019-12-26	Holiday
16	7.74923	330	8.25077	2019-12-27	Friday
14	10.4338	331	3.5662482842620005	2019-12-28	Saturday
4	3.35062	332	0.649379	2019-12-29	Sunday
10	10.2651	333	0.26510616526999975	2019-12-30	Monday
15	16.2713	334	1.2713174997020005	2019-12-31	Tuesday
18	16.4787	335	1.5213258936319995	2020-01-01	Holiday
12	15.9047	336	3.9046720499719996	2020-01-02	Thursday
29	30.8557	337	1.8556768645040016	2020-01-03	Friday
26	21.7634	338	4.23658	2020-01-04	Saturday
11	13.0964	339	2.09645	2020-01-05	Sunday
27	26.4249	340	0.575077	2020-01-06	Monday
42	36.5602	341	5.439791081263998	2020-01-07	Tuesday
36	31.842	342	4.15797	2020-01-08	Wednesday
45	34.370037767006004	343	10.629962232993996	2020-01-09	Thursday
34	30.5932	344	3.4068187628279993	2020-01-10	Friday
27	22.261	345	4.7389990725579985	2020-01-11	Saturday
24	17.551	346	6.44897	2020-01-12	Sunday
40	33.0931	347	6.906875346863998	2020-01-13	Monday
50	38.424	348	11.575985448395997	2020-01-14	Tuesday
57	44.9018	349	12.098161965397999	2020-01-15	Wednesday
49	43.8929	350	5.107123818196001	2020-01-16	Thursday
42	46.4971	351	4.497084262538003	2020-01-17	Friday
32	38.2401	352	6.240117791073999	2020-01-18	Saturday
34	28.3299	353	5.670117335962001	2020-01-19	Sunday
36	35.3478	354	0.6521757976640004	2020-01-20	Monday
46	36.4486	355	9.55138	2020-01-21	Tuesday
59	46.881	356	12.119012403596003	2020-01-22	Wednesday
44	45.2983	357	1.2982868705740032	2020-01-23	Thursday
53	55.9856	358	2.9856036520380016	2020-01-24	Friday
37	30.3797	359	6.620258435427999	2020-01-25	Saturday
30	26.071612514239998	360	3.928387485760002	2020-01-26	Sunday
38	39.4337	361	1.4337067253700013	2020-01-27	Monday
56	56.0367	362	0.036702515336003216	2020-01-28	Tuesday
61	49.115	363	11.885007591494002	2020-01-29	Wednesday
45	36.699	364	8.301018991025998	2020-01-30	Thursday
53	45.1174	365	7.882561856392002	2020-01-31	Friday

## Sheet: b
y	y_pred	n	diff	date	week
62	60.297864406500004	1	1.702135593499996	2019-02-01	Friday
51	44.8381	2	6.161895286860002	2019-02-02	Saturday
64	60.3315	3	3.6685058656799967	2019-02-03	Sunday
99	95.8358	4	3.1641652890399996	2019-02-04	Monday
99	95.7207	5	3.2792762386199996	2019-02-05	Tuesday
127	119.82356158964001	6	7.176438410359992	2019-02-06	Wednesday
105	113.471	7	8.470744351419995	2019-02-07	Thursday
119	131.932	8	12.932485309420002	2019-02-08	Friday
101	94.502	9	6.4980441454000015	2019-02-09	Saturday
88	88.2899	10	0.28990669341999364	2019-02-10	Sunday
124	126.339	11	2.3385988140399974	2019-02-11	Monday
155	141.162	12	13.837621549999994	2019-02-12	Tuesday
150	143.956	13	6.044185616139998	2019-02-13	Wednesday
181	160.043	14	20.95677670821999	2019-02-14	Thursday
125	132.615	15	7.614567918919988	2019-02-15	Friday
87	86.2215	16	0.7784652330799986	2019-02-16	Saturday
110	92.6833	17	17.316719131040003	2019-02-17	Sunday
155	139.244	18	15.756147607819997	2019-02-18	Monday
146	145.6	19	0.39955555817999766	2019-02-19	Tuesday
126	132.829	20	6.829158145739996	2019-02-20	Wednesday
135	154.129	21	19.129307869600012	2019-02-21	Thursday
140	145.346	22	5.346081071060013	2019-02-22	Friday
108	102.724	23	5.275767648979993	2019-02-23	Saturday
98	82.7092	24	15.290780123320005	2019-02-24	Sunday
131	141.957	25	10.957267140879992	2019-02-25	Monday
151	147.215	26	3.7848787767200065	2019-02-26	Tuesday
163	148.945	27	14.055290544400009	2019-02-27	Wednesday
142	153.719	28	11.719266531459994	2019-02-28	Thursday
185	157.73	29	27.270382362639992	2019-03-01	Friday
85	83.2584	30	1.7416389877199947	2019-03-02	Saturday
93	78.4792	31	14.520761568159998	2019-03-03	Sunday
146	145.306	32	0.6942687177599964	2019-03-04	Monday
158	155.74	33	2.2603634480400103	2019-03-05	Tuesday
178	153.121	34	24.879441146720012	2019-03-06	Wednesday
134	135.599	35	1.5990620978799939	2019-03-07	Thursday
149	150.618	36	1.6184695888800036	2019-03-08	Friday
110	101.922	37	8.078017152399994	2019-03-09	Saturday
98	98.4415	38	0.44152121659999466	2019-03-10	Sunday
161	148.85253155270001	39	12.147468447299985	2019-03-11	Monday
167	157.844	40	9.156122559900012	2019-03-12	Tuesday
127	151.087	41	24.086984896779995	2019-03-13	Wednesday
178	160.898	42	17.1021	2019-03-14	Thursday
155	162.337	43	7.336538615280006	2019-03-15	Friday
100	94.1651	44	5.834931811299995	2019-03-16	Saturday
98	102.24	45	4.240213532300004	2019-03-17	Sunday
167	161.015	46	5.984707583659997	2019-03-18	Monday
169	167.704	47	1.2958087128799889	2019-03-19	Tuesday
152	158.275	48	6.274818843459997	2019-03-20	Wednesday
170	155.661	49	14.338760641800008	2019-03-21	Thursday
156	161.086	50	5.0861455486399905	2019-03-22	Friday
104	102.598	51	1.4019210708599985	2019-03-23	Saturday
95	96.375	52	1.37499	2019-03-24	Sunday
147	161.077	53	14.07748695506001	2019-03-25	Monday
165	163.909	54	1.0912825189400053	2019-03-26	Tuesday
128	145.071	55	17.070618663559998	2019-03-27	Wednesday
182	173.058	56	8.941575157360006	2019-03-28	Thursday
190	174.109	57	15.891267060399997	2019-03-29	Friday
80	102.778	58	22.778	2019-03-30	Saturday
83	97.7286	59	14.728629747859998	2019-03-31	Sunday
176	172.305	60	3.6949808470799894	2019-04-01	Monday
164	153.872	61	10.12814250721999	2019-04-02	Tuesday
154	153.301	62	0.6987898018599878	2019-04-03	Wednesday
142	145.047	63	3.0472692042000062	2019-04-04	Thursday
169	155.764	64	13.235743177620009	2019-04-05	Friday
104	99.132	65	4.8679559482999935	2019-04-06	Saturday
97	95.3074	66	1.6925892983399962	2019-04-07	Sunday
160	168.336	67	8.335813269200003	2019-04-08	Monday
168	165.115	68	2.885342621120003	2019-04-09	Tuesday
177	163.32	69	13.680088309479999	2019-04-10	Wednesday
156	151.935	70	4.06487	2019-04-11	Thursday
147	159.405	71	12.40476773392001	2019-04-12	Friday
93	98.1103	72	5.110292368100005	2019-04-13	Saturday
86	94.0279	73	8.027913038679998	2019-04-14	Sunday
154	156.925	74	2.9252250103999984	2019-04-15	Monday
153	152.502	75	0.498428	2019-04-16	Tuesday
147	151.617	76	4.617420689239992	2019-04-17	Wednesday
158	148.492	77	9.508123862719998	2019-04-18	Thursday
132	119.432	78	12.567534789039996	2019-04-19	Holiday
114	99.3254	79	14.674634544300005	2019-04-20	Saturday
103	90.6887	80	12.311289166340003	2019-04-21	Sunday
96	102.687	81	6.6872046758199986	2019-04-22	Holiday
145	164.556	82	19.556084950000013	2019-04-23	Tuesday
162	164.394	83	2.393916679559993	2019-04-24	Wednesday
172	174.217	84	2.2166743594600007	2019-04-25	Thursday
171	166.981	85	4.019488199899996	2019-04-26	Friday
110	97.1572	86	12.8428	2019-04-27	Saturday
87	90.1912	87	3.191183702860002	2019-04-28	Sunday
154	150.945	88	3.0547594379399925	2019-04-29	Monday
152	142.134	89	9.866084100720002	2019-04-30	Tuesday
143	146.197	90	3.1968731193400117	2019-05-01	Wednesday
142	156.549	91	14.548700050739996	2019-05-02	Thursday
190	175.25	92	14.75025436978001	2019-05-03	Friday
95	104.177	93	9.176987181659996	2019-05-04	Saturday
86	101.705	94	15.705015185340002	2019-05-05	Sunday
114	116.355	95	2.355218340280004	2019-05-06	Holiday
151	166.973	96	15.973456184459991	2019-05-07	Tuesday
146	165.634	97	19.633556269420012	2019-05-08	Wednesday
168	176.201	98	8.201405105420008	2019-05-09	Thursday
175	171.947	99	3.0532282465399874	2019-05-10	Friday
120	102.735	100	17.265325862279994	2019-05-11	Saturday
82	85.4792	101	3.4792353203399955	2019-05-12	Sunday
155	159.383	102	4.382668385279999	2019-05-13	Monday
126	147.376	103	21.37585495805999	2019-05-14	Tuesday
158	160.53	104	2.5296649284599937	2019-05-15	Wednesday
158	157.382	105	0.6181011774399963	2019-05-16	Thursday
134	142.213	106	8.213306076719988	2019-05-17	Friday
109	113.744	107	4.74355	2019-05-18	Saturday
89	93.9722	108	4.9721754095200055	2019-05-19	Sunday
187	178.07090357410002	109	8.929096425899985	2019-05-20	Monday
181	167.382	110	13.617785171039998	2019-05-21	Tuesday
167	158.669	111	8.331155800400012	2019-05-22	Wednesday
146	151.855	112	5.855069177360008	2019-05-23	Thursday
184	159.173	113	24.827368045259988	2019-05-24	Friday
99	96.3263	114	2.673660422360001	2019-05-25	Saturday
115	99.2868	115	15.713209294199999	2019-05-26	Sunday
106	103.588	116	2.4118845841999956	2019-05-27	Holiday
149	156.374	117	7.374240719499994	2019-05-28	Tuesday
148	157.21	118	9.20978	2019-05-29	Wednesday
142	145.19	119	3.1902296919199955	2019-05-30	Thursday
153	159.162	120	6.1619363753200105	2019-05-31	Friday
98	106.656	121	8.656422968960001	2019-06-01	Saturday
111	104.955	122	6.045110932219998	2019-06-02	Sunday
155	159.739	123	4.739460966460001	2019-06-03	Monday
167	160.386	124	6.6136558624799875	2019-06-04	Tuesday
161	154.173	125	6.827475412680002	2019-06-05	Wednesday
166	161.39	126	4.610436776400007	2019-06-06	Thursday
154	158.568	127	4.568003386240008	2019-06-07	Friday
89	96.11140449514001	128	7.1114044951400075	2019-06-08	Saturday
102	100.132	129	1.868175427820006	2019-06-09	Sunday
165	162.308	130	2.692031387959986	2019-06-10	Monday
147	152.292	131	5.292442686680005	2019-06-11	Tuesday
166	155.711	132	10.28917080171999	2019-06-12	Wednesday
150	149.711	133	0.2887235764399918	2019-06-13	Thursday
170	157.22960642564001	134	12.770393574359986	2019-06-14	Friday
96	89.0073	135	6.992652063500003	2019-06-15	Saturday
112	84.2037	136	27.7963	2019-06-16	Sunday
131	132.083	137	1.08326	2019-06-17	Monday
156	132.138	138	23.862463273000003	2019-06-18	Tuesday
105	114.123	139	9.12336	2019-06-19	Wednesday
123	130.132	140	7.131789750519999	2019-06-20	Thursday
129	130.213	141	1.21251	2019-06-21	Friday
91	86.8741	142	4.1258691819799935	2019-06-22	Saturday
64	76.1727	143	12.172658368300006	2019-06-23	Sunday
165	151.611	144	13.38940332364001	2019-06-24	Monday
142	139.094	145	2.9059059405799985	2019-06-25	Tuesday
161	143.709	146	17.2915	2019-06-26	Wednesday
140	136.558	147	3.442271465999994	2019-06-27	Thursday
137	147.9	148	10.899689306059997	2019-06-28	Friday
93	95.9784	149	2.978418475240005	2019-06-29	Saturday
76	82.67795997932001	150	6.677959979320008	2019-06-30	Sunday
149	161.962	151	12.961684279319996	2019-07-01	Monday
153	154.276	152	1.275728443920002	2019-07-02	Tuesday
137	141.81	153	4.809868546220002	2019-07-03	Wednesday
150	151.97	154	1.969713781379994	2019-07-04	Thursday
124	143.393	155	19.3935	2019-07-05	Friday
100	96.1835	156	3.816457247119999	2019-07-06	Saturday
96	93.7606	157	2.239433909699997	2019-07-07	Sunday
142	150.786	158	8.786486981879989	2019-07-08	Monday
169	158.095	159	10.905230815120007	2019-07-09	Tuesday
114	130.95	160	16.9502	2019-07-10	Wednesday
137	149.09	161	12.089780947700007	2019-07-11	Thursday
173	164.155	162	8.845498905260001	2019-07-12	Friday
76	86.6547	163	10.654673929340007	2019-07-13	Saturday
67	81.8237	164	14.823675880539994	2019-07-14	Sunday
118	122.755	165	4.755131609380001	2019-07-15	Monday
159	160.999	166	1.998619178360002	2019-07-16	Tuesday
143	155.736	167	12.736017480380013	2019-07-17	Wednesday
138	159.674	168	21.673774745640003	2019-07-18	Thursday
175	160.59339136810001	169	14.406608631899985	2019-07-19	Friday
90	87.5699	170	2.430101871800005	2019-07-20	Saturday
77	76.2557	171	0.7442546932600038	2019-07-21	Sunday
142	142.096	172	0.0962499	2019-07-22	Monday
156	158.675	173	2.674701746279993	2019-07-23	Tuesday
151	153.543	174	2.542784582340005	2019-07-24	Wednesday
181	158.749	175	22.251027665799995	2019-07-25	Thursday
171	145.551	176	25.4488	2019-07-26	Friday
103	97.2673	177	5.732719224419995	2019-07-27	Saturday
72	86.9437	178	14.943741299120006	2019-07-28	Sunday
137	160.766	179	23.766051543920014	2019-07-29	Monday
161	169.913	180	8.9132	2019-07-30	Tuesday
161	153.925	181	7.075349885180003	2019-07-31	Wednesday
177	166.676	182	10.32374400686001	2019-08-01	Thursday
161	159.384	183	1.6159136047999993	2019-08-02	Friday
95	93.1821	184	1.8178819049399948	2019-08-03	Saturday
80	89.51633788150001	185	9.516337881500007	2019-08-04	Sunday
150	172.74	186	22.739802261379992	2019-08-05	Monday
160	167.805	187	7.804664887640001	2019-08-06	Tuesday
132	149.094	188	17.09383883896001	2019-08-07	Wednesday
148	162.969	189	14.968538025040004	2019-08-08	Thursday
180	163.458	190	16.542059904859997	2019-08-09	Friday
98	104.866	191	6.865689470820001	2019-08-10	Saturday
87	88.412	192	1.412036548420005	2019-08-11	Sunday
152	171.878	193	19.878371565380007	2019-08-12	Monday
161	154.11	194	6.890005855039988	2019-08-13	Tuesday
146	148.875	195	2.8745230164199995	2019-08-14	Wednesday
133	143.337	196	10.337038113780011	2019-08-15	Thursday
143	156.322	197	13.321530591999988	2019-08-16	Friday
97	104.807	198	7.806551162879998	2019-08-17	Saturday
84	91.494	199	7.493974652879999	2019-08-18	Sunday
171	179.77558592260002	200	8.775585922600015	2019-08-19	Monday
158	164.567	201	6.56711	2019-08-20	Tuesday
171	159.692	202	11.30832770347999	2019-08-21	Wednesday
173	161.23	203	11.769840048399999	2019-08-22	Thursday
153	150.386	204	2.6142748460200096	2019-08-23	Friday
90	93.1701	205	3.1701113724199956	2019-08-24	Saturday
95	90.3147	206	4.685312905380002	2019-08-25	Sunday
122	115.644	207	6.355878178159998	2019-08-26	Holiday
148	152.068	208	4.068281858559999	2019-08-27	Tuesday
136	137.881	209	1.8808329243599928	2019-08-28	Wednesday
155	150.07	210	4.929580423900006	2019-08-29	Thursday
157	153.665	211	3.334680525580012	2019-08-30	Friday
98	99.2079	212	1.2079462784199961	2019-08-31	Saturday
87	96.7759	213	9.775917113139997	2019-09-01	Sunday
138	163.403	214	25.4034	2019-09-02	Monday
149	153.281	215	4.281493475420007	2019-09-03	Tuesday
129	142.068	216	13.068006990919997	2019-09-04	Wednesday
138	143.191	217	5.191030432240012	2019-09-05	Thursday
151	153.104	218	2.10379	2019-09-06	Friday
97	96.1927	219	0.8073489360400004	2019-09-07	Saturday
82	89.9753	220	7.975330700059999	2019-09-08	Sunday
128	155.52	221	27.519821382840007	2019-09-09	Monday
165	168.536	222	3.535692093040012	2019-09-10	Tuesday
120	138.714	223	18.71365520660001	2019-09-11	Wednesday
172	167.841	224	4.158822492820008	2019-09-12	Thursday
155	164.913	225	9.913467131380003	2019-09-13	Friday
101	99.9266	226	1.073449037399996	2019-09-14	Saturday
82	80.9314	227	1.0685810127999957	2019-09-15	Sunday
152	159.265	228	7.265193611780006	2019-09-16	Monday
150	168.66	229	18.660288355260008	2019-09-17	Tuesday
158	165.373	230	7.372785609640005	2019-09-18	Wednesday
154	161.535	231	7.535465751099991	2019-09-19	Thursday
160	167.39	232	7.389547420960014	2019-09-20	Friday
91	99.6249	233	8.624897881519999	2019-09-21	Saturday
100	94.1465	234	5.853541369400006	2019-09-22	Sunday
141	176.731	235	35.7314	2019-09-23	Monday
198	190.707	236	7.293368217819989	2019-09-24	Tuesday
142	152.524	237	10.523979690559997	2019-09-25	Wednesday
151	156.632	238	5.63245	2019-09-26	Thursday
178	165.68	239	12.319745898440004	2019-09-27	Friday
111	108.835	240	2.165338886300006	2019-09-28	Saturday
84	89.357	241	5.356961091200006	2019-09-29	Sunday
152	164.949	242	12.949207815199998	2019-09-30	Monday
163	177.603	243	14.602939342640013	2019-10-01	Tuesday
170	168.986	244	1.0137196292600095	2019-10-02	Wednesday
140	147.221	245	7.220803287519999	2019-10-03	Thursday
166	164.715	246	1.2854113360399992	2019-10-04	Friday
90	100.688	247	10.688278921139997	2019-10-05	Saturday
88	95.9402	248	7.940164205979997	2019-10-06	Sunday
147	170.02	249	23.019570000420003	2019-10-07	Monday
156	164.767	250	8.767108864379992	2019-10-08	Tuesday
145	158.347	251	13.347077850099993	2019-10-09	Wednesday
163	164.014	252	1.0143102822599985	2019-10-10	Thursday
150	157.705	253	7.704937888459995	2019-10-11	Friday
99	96.30852024192001	254	2.6914797580799927	2019-10-12	Saturday
84	95.8888	255	11.888825979420005	2019-10-13	Sunday
146	164.719	256	18.719235318059987	2019-10-14	Monday
156	161.143	257	5.142686314119999	2019-10-15	Tuesday
179	178.933	258	0.0671861	2019-10-16	Wednesday
167	168.839	259	1.839358218000001	2019-10-17	Thursday
136	148.171	260	12.170643884380013	2019-10-18	Friday
79	101.772	261	22.772238024459995	2019-10-19	Saturday
87	97.8845	262	10.884539123099998	2019-10-20	Sunday
161	170.237	263	9.23699	2019-10-21	Monday
153	167.862	264	14.862249677259996	2019-10-22	Tuesday
165	167.887	265	2.8870060934200126	2019-10-23	Wednesday
154	155.76	266	1.75961	2019-10-24	Thursday
166	158.371	267	7.629294468880005	2019-10-25	Friday
99	99.5692	268	0.569193	2019-10-26	Saturday
86	84.2654	269	1.7346473917999958	2019-10-27	Sunday
160	158.113	270	1.8866136481400133	2019-10-28	Monday
150	156.517	271	6.51678	2019-10-29	Tuesday
143	153.486	272	10.486448188420013	2019-10-30	Wednesday
163	164.17476299834001	273	1.1747629983400145	2019-10-31	Thursday
150	155.334	274	5.334118435199997	2019-11-01	Friday
115	110.493	275	4.507487785199999	2019-11-02	Saturday
78	93.5759	276	15.575898100480003	2019-11-03	Sunday
155	168.875	277	13.875039273879992	2019-11-04	Monday
168	169.931	278	1.9314691401999937	2019-11-05	Tuesday
172	173.89	279	1.8902147059600054	2019-11-06	Wednesday
165	156.423	280	8.576543898580013	2019-11-07	Thursday
172	164.616	281	7.384293608640007	2019-11-08	Friday
105	96.9897	282	8.010349277079996	2019-11-09	Saturday
89	81.5082	283	7.4917629792600025	2019-11-10	Sunday
140	147.875	284	7.875312362420004	2019-11-11	Monday
170	167.255	285	2.744855029320007	2019-11-12	Tuesday
156	163.88211494910001	286	7.882114949100014	2019-11-13	Wednesday
141	153.668	287	12.668446165679995	2019-11-14	Thursday
170	168.775	288	1.2254249309000045	2019-11-15	Friday
90	94.4685	289	4.468530950460007	2019-11-16	Saturday
89	94.7936	290	5.793567611819995	2019-11-17	Sunday
164	172.278	291	8.277533868919988	2019-11-18	Monday
164	169.512	292	5.5118165916599935	2019-11-19	Tuesday
171	168.004	293	2.9962424688000056	2019-11-20	Wednesday
139	157.966	294	18.9664	2019-11-21	Thursday
136	148.902	295	12.901784456200005	2019-11-22	Friday
103	102.28	296	0.7199083850400001	2019-11-23	Saturday
91	92.4107	297	1.4107271783800002	2019-11-24	Sunday
164	167.7	298	3.69992	2019-11-25	Monday
151	164.633	299	13.632678753139999	2019-11-26	Tuesday
162	177.149	300	15.148568786020007	2019-11-27	Wednesday
199	178.083	301	20.916661332119986	2019-11-28	Thursday
161	154.476	302	6.5237541052599965	2019-11-29	Friday
95	95.1116	303	0.11156556192000266	2019-11-30	Saturday
73	88.7288	304	15.728773290519996	2019-12-01	Sunday
152	157.379	305	5.379090410700002	2019-12-02	Monday
142	149.428	306	7.427687677199998	2019-12-03	Tuesday
154	153.78901160878002	307	0.2109883912199848	2019-12-04	Wednesday
151	150.191	308	0.8091848901399885	2019-12-05	Thursday
159	157.818	309	1.1816729909000117	2019-12-06	Friday
101	99.7844	310	1.215631988680002	2019-12-07	Saturday
90	88.1187	311	1.881314758800002	2019-12-08	Sunday
172	159.265	312	12.735178455760007	2019-12-09	Monday
160	153.749	313	6.251383533080002	2019-12-10	Tuesday
153	149.873	314	3.1274834248000047	2019-12-11	Wednesday
182	156.78051674804001	315	25.219483251959986	2019-12-12	Thursday
155	158.49445111368001	316	3.4944511136800145	2019-12-13	Friday
102	99.0209	317	2.9791339232200045	2019-12-14	Saturday
90	96.4324	318	6.4324186241399985	2019-12-15	Sunday
165	165.905	319	0.9050705006000044	2019-12-16	Monday
177	175.247	320	1.7527626542799908	2019-12-17	Tuesday
156	152.033	321	3.9667874230800066	2019-12-18	Wednesday
172	141.453	322	30.546960042259997	2019-12-19	Thursday
173	139.792	323	33.20766180807999	2019-12-20	Friday
123	88.5713	324	34.4287	2019-12-21	Saturday
108	77.6322	325	30.367792308220004	2019-12-22	Sunday
187	143.167	326	43.8334	2019-12-23	Monday
213	145.921	327	67.0794	2019-12-24	Tuesday
73	78.5367	328	5.53669	2019-12-25	Holiday
87	77.9821	329	9.017929566459998	2019-12-26	Holiday
155	142.398	330	12.602018688620007	2019-12-27	Friday
94	95.731	331	1.7310080769400003	2019-12-28	Saturday
100	93.4881	332	6.511879106980004	2019-12-29	Sunday
183	160.307	333	22.693049054720007	2019-12-30	Monday
171	159.57	334	11.430101696719987	2019-12-31	Tuesday
95	98.9153	335	3.9153126929600006	2020-01-01	Holiday
146	139.269	336	6.73073	2020-01-02	Thursday
148	151.085	337	3.0847646389800047	2020-01-03	Friday
97	96.5828	338	0.4172448770000017	2020-01-04	Saturday
91	91.3757	339	0.37567870755999877	2020-01-05	Sunday
165	158.54	340	6.4599	2020-01-06	Monday
156	143.267	341	12.733043061500013	2020-01-07	Tuesday
167	155.927	342	11.073193286199995	2020-01-08	Wednesday
170	154.115	343	15.884907701580005	2020-01-09	Thursday
180	151.554	344	28.446031641420007	2020-01-10	Friday
123	93.8591	345	29.140887017780003	2020-01-11	Saturday
101	85.7305	346	15.269539205480001	2020-01-12	Sunday
151	138.52	347	12.480238396219988	2020-01-13	Monday
163	152.431	348	10.569306060479988	2020-01-14	Tuesday
139	133.918	349	5.081531027979992	2020-01-15	Wednesday
151	131.935	350	19.064984068840005	2020-01-16	Thursday
150	141.228	351	8.77233	2020-01-17	Friday
97	92.7134	352	4.286597640899998	2020-01-18	Saturday
83	77.6131	353	5.386855179860007	2020-01-19	Sunday
164	140.386	354	23.613662385759994	2020-01-20	Monday
167	145.478	355	21.521835840540007	2020-01-21	Tuesday
137	138.143	356	1.1429120078799997	2020-01-22	Wednesday
131	142.967	357	11.967194302239989	2020-01-23	Thursday
175	151.135	358	23.864916250819988	2020-01-24	Friday
88	83.237	359	4.762977654599993	2020-01-25	Saturday
91	77.3309	360	13.669134244679995	2020-01-26	Sunday
151	147.162	361	3.8382924221400003	2020-01-27	Monday
134	159.594	362	25.593866343879995	2020-01-28	Tuesday
165	170.192	363	5.192129740380011	2020-01-29	Wednesday
168	148.933	364	19.0672	2020-01-30	Thursday
165	153.6	365	11.400242459720005	2020-01-31	Friday

## Sheet: c
y	y_pred	n	diff	date	week
62	60.297864406500004	1	1.702135593499996	2019-02-01	Friday
51	44.8381	2	6.161895286860002	2019-02-02	Saturday
64	60.3315	3	3.6685058656799967	2019-02-03	Sunday
99	95.8358	4	3.1641652890399996	2019-02-04	Monday
99	95.7207	5	3.2792762386199996	2019-02-05	Tuesday
127	119.82356158964001	6	7.176438410359992	2019-02-06	Wednesday
105	113.471	7	8.470744351419995	2019-02-07	Thursday
119	131.932	8	12.932485309420002	2019-02-08	Friday
101	94.502	9	6.4980441454000015	2019-02-09	Saturday
88	88.2899	10	0.28990669341999364	2019-02-10	Sunday
124	126.339	11	2.3385988140399974	2019-02-11	Monday
155	141.162	12	13.837621549999994	2019-02-12	Tuesday
150	143.956	13	6.044185616139998	2019-02-13	Wednesday
181	160.043	14	20.95677670821999	2019-02-14	Thursday
125	132.615	15	7.614567918919988	2019-02-15	Friday
87	86.2215	16	0.7784652330799986	2019-02-16	Saturday
110	92.6833	17	17.316719131040003	2019-02-17	Sunday
155	139.244	18	15.756147607819997	2019-02-18	Monday
146	145.6	19	0.39955555817999766	2019-02-19	Tuesday
126	132.829	20	6.829158145739996	2019-02-20	Wednesday
135	154.129	21	19.129307869600012	2019-02-21	Thursday
140	145.346	22	5.346081071060013	2019-02-22	Friday
108	102.724	23	5.275767648979993	2019-02-23	Saturday
98	82.7092	24	15.290780123320005	2019-02-24	Sunday
131	141.957	25	10.957267140879992	2019-02-25	Monday
151	147.215	26	3.7848787767200065	2019-02-26	Tuesday
163	148.945	27	14.055290544400009	2019-02-27	Wednesday
142	153.719	28	11.719266531459994	2019-02-28	Thursday
185	157.73	29	27.270382362639992	2019-03-01	Friday
85	83.2584	30	1.7416389877199947	2019-03-02	Saturday
93	78.4792	31	14.520761568159998	2019-03-03	Sunday
146	145.306	32	0.6942687177599964	2019-03-04	Monday
158	155.74	33	2.2603634480400103	2019-03-05	Tuesday
178	153.121	34	24.879441146720012	2019-03-06	Wednesday
134	135.599	35	1.5990620978799939	2019-03-07	Thursday
149	150.618	36	1.6184695888800036	2019-03-08	Friday
110	101.922	37	8.078017152399994	2019-03-09	Saturday
98	98.4415	38	0.44152121659999466	2019-03-10	Sunday
161	148.85253155270001	39	12.147468447299985	2019-03-11	Monday
167	157.844	40	9.156122559900012	2019-03-12	Tuesday
127	151.087	41	24.086984896779995	2019-03-13	Wednesday
178	160.898	42	17.1021	2019-03-14	Thursday
155	162.337	43	7.336538615280006	2019-03-15	Friday
100	94.1651	44	5.834931811299995	2019-03-16	Saturday
98	102.24	45	4.240213532300004	2019-03-17	Sunday
167	161.015	46	5.984707583659997	2019-03-18	Monday
169	167.704	47	1.2958087128799889	2019-03-19	Tuesday
152	158.275	48	6.274818843459997	2019-03-20	Wednesday
170	155.661	49	14.338760641800008	2019-03-21	Thursday
156	161.086	50	5.0861455486399905	2019-03-22	Friday
104	102.598	51	1.4019210708599985	2019-03-23	Saturday
95	96.375	52	1.37499	2019-03-24	Sunday
147	161.077	53	14.07748695506001	2019-03-25	Monday
165	163.909	54	1.0912825189400053	2019-03-26	Tuesday
128	145.071	55	17.070618663559998	2019-03-27	Wednesday
182	173.058	56	8.941575157360006	2019-03-28	Thursday
190	174.109	57	15.891267060399997	2019-03-29	Friday
80	102.778	58	22.778	2019-03-30	Saturday
83	97.7286	59	14.728629747859998	2019-03-31	Sunday
176	172.305	60	3.6949808470799894	2019-04-01	Monday
164	153.872	61	10.12814250721999	2019-04-02	Tuesday
154	153.301	62	0.6987898018599878	2019-04-03	Wednesday
142	145.047	63	3.0472692042000062	2019-04-04	Thursday
169	155.764	64	13.235743177620009	2019-04-05	Friday
104	99.132	65	4.8679559482999935	2019-04-06	Saturday
97	95.3074	66	1.6925892983399962	2019-04-07	Sunday
160	168.336	67	8.335813269200003	2019-04-08	Monday
168	165.115	68	2.885342621120003	2019-04-09	Tuesday
177	163.32	69	13.680088309479999	2019-04-10	Wednesday
156	151.935	70	4.06487	2019-04-11	Thursday
147	159.405	71	12.40476773392001	2019-04-12	Friday
93	98.1103	72	5.110292368100005	2019-04-13	Saturday
86	94.0279	73	8.027913038679998	2019-04-14	Sunday
154	156.925	74	2.9252250103999984	2019-04-15	Monday
153	152.502	75	0.498428	2019-04-16	Tuesday
147	151.617	76	4.617420689239992	2019-04-17	Wednesday
158	148.492	77	9.508123862719998	2019-04-18	Thursday
132	119.432	78	12.567534789039996	2019-04-19	Holiday
114	99.3254	79	14.674634544300005	2019-04-20	Saturday
103	90.6887	80	12.311289166340003	2019-04-21	Sunday
96	102.687	81	6.6872046758199986	2019-04-22	Holiday
145	164.556	82	19.556084950000013	2019-04-23	Tuesday
162	164.394	83	2.393916679559993	2019-04-24	Wednesday
172	174.217	84	2.2166743594600007	2019-04-25	Thursday
171	166.981	85	4.019488199899996	2019-04-26	Friday
110	97.1572	86	12.8428	2019-04-27	Saturday
87	90.1912	87	3.191183702860002	2019-04-28	Sunday
154	150.945	88	3.0547594379399925	2019-04-29	Monday
152	142.134	89	9.866084100720002	2019-04-30	Tuesday
143	146.197	90	3.1968731193400117	2019-05-01	Wednesday
142	156.549	91	14.548700050739996	2019-05-02	Thursday
190	175.25	92	14.75025436978001	2019-05-03	Friday
95	104.177	93	9.176987181659996	2019-05-04	Saturday
86	101.705	94	15.705015185340002	2019-05-05	Sunday
114	116.355	95	2.355218340280004	2019-05-06	Holiday
151	166.973	96	15.973456184459991	2019-05-07	Tuesday
146	165.634	97	19.633556269420012	2019-05-08	Wednesday
168	176.201	98	8.201405105420008	2019-05-09	Thursday
175	171.947	99	3.0532282465399874	2019-05-10	Friday
120	102.735	100	17.265325862279994	2019-05-11	Saturday
82	85.4792	101	3.4792353203399955	2019-05-12	Sunday
155	159.383	102	4.382668385279999	2019-05-13	Monday
126	147.376	103	21.37585495805999	2019-05-14	Tuesday
158	160.53	104	2.5296649284599937	2019-05-15	Wednesday
158	157.382	105	0.6181011774399963	2019-05-16	Thursday
134	142.213	106	8.213306076719988	2019-05-17	Friday
109	113.744	107	4.74355	2019-05-18	Saturday
89	93.9722	108	4.9721754095200055	2019-05-19	Sunday
187	178.07090357410002	109	8.929096425899985	2019-05-20	Monday
181	167.382	110	13.617785171039998	2019-05-21	Tuesday
167	158.669	111	8.331155800400012	2019-05-22	Wednesday
146	151.855	112	5.855069177360008	2019-05-23	Thursday
184	159.173	113	24.827368045259988	2019-05-24	Friday
99	96.3263	114	2.673660422360001	2019-05-25	Saturday
115	99.2868	115	15.713209294199999	2019-05-26	Sunday
106	103.588	116	2.4118845841999956	2019-05-27	Holiday
149	156.374	117	7.374240719499994	2019-05-28	Tuesday
148	157.21	118	9.20978	2019-05-29	Wednesday
142	145.19	119	3.1902296919199955	2019-05-30	Thursday
153	159.162	120	6.1619363753200105	2019-05-31	Friday
98	106.656	121	8.656422968960001	2019-06-01	Saturday
111	104.955	122	6.045110932219998	2019-06-02	Sunday
155	159.739	123	4.739460966460001	2019-06-03	Monday
167	160.386	124	6.6136558624799875	2019-06-04	Tuesday
161	154.173	125	6.827475412680002	2019-06-05	Wednesday
166	161.39	126	4.610436776400007	2019-06-06	Thursday
154	158.568	127	4.568003386240008	2019-06-07	Friday
89	96.11140449514001	128	7.1114044951400075	2019-06-08	Saturday
102	100.132	129	1.868175427820006	2019-06-09	Sunday
165	162.308	130	2.692031387959986	2019-06-10	Monday
147	152.292	131	5.292442686680005	2019-06-11	Tuesday
166	155.711	132	10.28917080171999	2019-06-12	Wednesday
150	149.711	133	0.2887235764399918	2019-06-13	Thursday
170	157.22960642564001	134	12.770393574359986	2019-06-14	Friday
96	89.0073	135	6.992652063500003	2019-06-15	Saturday
112	84.2037	136	27.7963	2019-06-16	Sunday
131	132.083	137	1.08326	2019-06-17	Monday
156	132.138	138	23.862463273000003	2019-06-18	Tuesday
105	114.123	139	9.12336	2019-06-19	Wednesday
123	130.132	140	7.131789750519999	2019-06-20	Thursday
129	130.213	141	1.21251	2019-06-21	Friday
91	86.8741	142	4.1258691819799935	2019-06-22	Saturday
64	76.1727	143	12.172658368300006	2019-06-23	Sunday
165	151.611	144	13.38940332364001	2019-06-24	Monday
142	139.094	145	2.9059059405799985	2019-06-25	Tuesday
161	143.709	146	17.2915	2019-06-26	Wednesday
140	136.558	147	3.442271465999994	2019-06-27	Thursday
137	147.9	148	10.899689306059997	2019-06-28	Friday
93	95.9784	149	2.978418475240005	2019-06-29	Saturday
76	82.67795997932001	150	6.677959979320008	2019-06-30	Sunday
149	161.962	151	12.961684279319996	2019-07-01	Monday
153	154.276	152	1.275728443920002	2019-07-02	Tuesday
137	141.81	153	4.809868546220002	2019-07-03	Wednesday
150	151.97	154	1.969713781379994	2019-07-04	Thursday
124	143.393	155	19.3935	2019-07-05	Friday
100	96.1835	156	3.816457247119999	2019-07-06	Saturday
96	93.7606	157	2.239433909699997	2019-07-07	Sunday
142	150.786	158	8.786486981879989	2019-07-08	Monday
169	158.095	159	10.905230815120007	2019-07-09	Tuesday
114	130.95	160	16.9502	2019-07-10	Wednesday
137	149.09	161	12.089780947700007	2019-07-11	Thursday
173	164.155	162	8.845498905260001	2019-07-12	Friday
76	86.6547	163	10.654673929340007	2019-07-13	Saturday
67	81.8237	164	14.823675880539994	2019-07-14	Sunday
118	122.755	165	4.755131609380001	2019-07-15	Monday
159	160.999	166	1.998619178360002	2019-07-16	Tuesday
143	155.736	167	12.736017480380013	2019-07-17	Wednesday
138	159.674	168	21.673774745640003	2019-07-18	Thursday
175	160.59339136810001	169	14.406608631899985	2019-07-19	Friday
90	87.5699	170	2.430101871800005	2019-07-20	Saturday
77	76.2557	171	0.7442546932600038	2019-07-21	Sunday
142	142.096	172	0.0962499	2019-07-22	Monday
156	158.675	173	2.674701746279993	2019-07-23	Tuesday
151	153.543	174	2.542784582340005	2019-07-24	Wednesday
181	158.749	175	22.251027665799995	2019-07-25	Thursday
171	145.551	176	25.4488	2019-07-26	Friday
103	97.2673	177	5.732719224419995	2019-07-27	Saturday
72	86.9437	178	14.943741299120006	2019-07-28	Sunday
137	160.766	179	23.766051543920014	2019-07-29	Monday
161	169.913	180	8.9132	2019-07-30	Tuesday
161	153.925	181	7.075349885180003	2019-07-31	Wednesday
177	166.676	182	10.32374400686001	2019-08-01	Thursday
161	159.384	183	1.6159136047999993	2019-08-02	Friday
95	93.1821	184	1.8178819049399948	2019-08-03	Saturday
80	89.51633788150001	185	9.516337881500007	2019-08-04	Sunday
150	172.74	186	22.739802261379992	2019-08-05	Monday
160	167.805	187	7.804664887640001	2019-08-06	Tuesday
132	149.094	188	17.09383883896001	2019-08-07	Wednesday
148	162.969	189	14.968538025040004	2019-08-08	Thursday
180	163.458	190	16.542059904859997	2019-08-09	Friday
98	104.866	191	6.865689470820001	2019-08-10	Saturday
87	88.412	192	1.412036548420005	2019-08-11	Sunday
152	171.878	193	19.878371565380007	2019-08-12	Monday
161	154.11	194	6.890005855039988	2019-08-13	Tuesday
146	148.875	195	2.8745230164199995	2019-08-14	Wednesday
133	143.337	196	10.337038113780011	2019-08-15	Thursday
143	156.322	197	13.321530591999988	2019-08-16	Friday
97	104.807	198	7.806551162879998	2019-08-17	Saturday
84	91.494	199	7.493974652879999	2019-08-18	Sunday
171	179.77558592260002	200	8.775585922600015	2019-08-19	Monday
158	164.567	201	6.56711	2019-08-20	Tuesday
171	159.692	202	11.30832770347999	2019-08-21	Wednesday
173	161.23	203	11.769840048399999	2019-08-22	Thursday
153	150.386	204	2.6142748460200096	2019-08-23	Friday
90	93.1701	205	3.1701113724199956	2019-08-24	Saturday
95	90.3147	206	4.685312905380002	2019-08-25	Sunday
122	115.644	207	6.355878178159998	2019-08-26	Holiday
148	152.068	208	4.068281858559999	2019-08-27	Tuesday
136	137.881	209	1.8808329243599928	2019-08-28	Wednesday
155	150.07	210	4.929580423900006	2019-08-29	Thursday
157	153.665	211	3.334680525580012	2019-08-30	Friday
98	99.2079	212	1.2079462784199961	2019-08-31	Saturday
87	96.7759	213	9.775917113139997	2019-09-01	Sunday
138	163.403	214	25.4034	2019-09-02	Monday
149	153.281	215	4.281493475420007	2019-09-03	Tuesday
129	142.068	216	13.068006990919997	2019-09-04	Wednesday
138	143.191	217	5.191030432240012	2019-09-05	Thursday
151	153.104	218	2.10379	2019-09-06	Friday
97	96.1927	219	0.8073489360400004	2019-09-07	Saturday
82	89.9753	220	7.975330700059999	2019-09-08	Sunday
128	155.52	221	27.519821382840007	2019-09-09	Monday
165	168.536	222	3.535692093040012	2019-09-10	Tuesday
120	138.714	223	18.71365520660001	2019-09-11	Wednesday
172	167.841	224	4.158822492820008	2019-09-12	Thursday
155	164.913	225	9.913467131380003	2019-09-13	Friday
101	99.9266	226	1.073449037399996	2019-09-14	Saturday
82	80.9314	227	1.0685810127999957	2019-09-15	Sunday
152	159.265	228	7.265193611780006	2019-09-16	Monday
150	168.66	229	18.660288355260008	2019-09-17	Tuesday
158	165.373	230	7.372785609640005	2019-09-18	Wednesday
154	161.535	231	7.535465751099991	2019-09-19	Thursday
160	167.39	232	7.389547420960014	2019-09-20	Friday
91	99.6249	233	8.624897881519999	2019-09-21	Saturday
100	94.1465	234	5.853541369400006	2019-09-22	Sunday
141	176.731	235	35.7314	2019-09-23	Monday
198	190.707	236	7.293368217819989	2019-09-24	Tuesday
142	152.524	237	10.523979690559997	2019-09-25	Wednesday
151	156.632	238	5.63245	2019-09-26	Thursday
178	165.68	239	12.319745898440004	2019-09-27	Friday
111	108.835	240	2.165338886300006	2019-09-28	Saturday
84	89.357	241	5.356961091200006	2019-09-29	Sunday
152	164.949	242	12.949207815199998	2019-09-30	Monday
163	177.603	243	14.602939342640013	2019-10-01	Tuesday
170	168.986	244	1.0137196292600095	2019-10-02	Wednesday
140	147.221	245	7.220803287519999	2019-10-03	Thursday
166	164.715	246	1.2854113360399992	2019-10-04	Friday
90	100.688	247	10.688278921139997	2019-10-05	Saturday
88	95.9402	248	7.940164205979997	2019-10-06	Sunday
147	170.02	249	23.019570000420003	2019-10-07	Monday
156	164.767	250	8.767108864379992	2019-10-08	Tuesday
145	158.347	251	13.347077850099993	2019-10-09	Wednesday
163	164.014	252	1.0143102822599985	2019-10-10	Thursday
150	157.705	253	7.704937888459995	2019-10-11	Friday
99	96.30852024192001	254	2.6914797580799927	2019-10-12	Saturday
84	95.8888	255	11.888825979420005	2019-10-13	Sunday
146	164.719	256	18.719235318059987	2019-10-14	Monday
156	161.143	257	5.142686314119999	2019-10-15	Tuesday
179	178.933	258	0.0671861	2019-10-16	Wednesday
167	168.839	259	1.839358218000001	2019-10-17	Thursday
136	148.171	260	12.170643884380013	2019-10-18	Friday
79	101.772	261	22.772238024459995	2019-10-19	Saturday
87	97.8845	262	10.884539123099998	2019-10-20	Sunday
161	170.237	263	9.23699	2019-10-21	Monday
153	167.862	264	14.862249677259996	2019-10-22	Tuesday
165	167.887	265	2.8870060934200126	2019-10-23	Wednesday
154	155.76	266	1.75961	2019-10-24	Thursday
166	158.371	267	7.629294468880005	2019-10-25	Friday
99	99.5692	268	0.569193	2019-10-26	Saturday
86	84.2654	269	1.7346473917999958	2019-10-27	Sunday
160	158.113	270	1.8866136481400133	2019-10-28	Monday
150	156.517	271	6.51678	2019-10-29	Tuesday
143	153.486	272	10.486448188420013	2019-10-30	Wednesday
163	164.17476299834001	273	1.1747629983400145	2019-10-31	Thursday
150	155.334	274	5.334118435199997	2019-11-01	Friday
115	110.493	275	4.507487785199999	2019-11-02	Saturday
78	93.5759	276	15.575898100480003	2019-11-03	Sunday
155	168.875	277	13.875039273879992	2019-11-04	Monday
168	169.931	278	1.9314691401999937	2019-11-05	Tuesday
172	173.89	279	1.8902147059600054	2019-11-06	Wednesday
165	156.423	280	8.576543898580013	2019-11-07	Thursday
172	164.616	281	7.384293608640007	2019-11-08	Friday
105	96.9897	282	8.010349277079996	2019-11-09	Saturday
89	81.5082	283	7.4917629792600025	2019-11-10	Sunday
140	147.875	284	7.875312362420004	2019-11-11	Monday
170	167.255	285	2.744855029320007	2019-11-12	Tuesday
156	163.88211494910001	286	7.882114949100014	2019-11-13	Wednesday
141	153.668	287	12.668446165679995	2019-11-14	Thursday
170	168.775	288	1.2254249309000045	2019-11-15	Friday
90	94.4685	289	4.468530950460007	2019-11-16	Saturday
89	94.7936	290	5.793567611819995	2019-11-17	Sunday
164	172.278	291	8.277533868919988	2019-11-18	Monday
164	169.512	292	5.5118165916599935	2019-11-19	Tuesday
171	168.004	293	2.9962424688000056	2019-11-20	Wednesday
139	157.966	294	18.9664	2019-11-21	Thursday
136	148.902	295	12.901784456200005	2019-11-22	Friday
103	102.28	296	0.7199083850400001	2019-11-23	Saturday
91	92.4107	297	1.4107271783800002	2019-11-24	Sunday
164	167.7	298	3.69992	2019-11-25	Monday
151	164.633	299	13.632678753139999	2019-11-26	Tuesday
162	177.149	300	15.148568786020007	2019-11-27	Wednesday
199	178.083	301	20.916661332119986	2019-11-28	Thursday
161	154.476	302	6.5237541052599965	2019-11-29	Friday
95	95.1116	303	0.11156556192000266	2019-11-30	Saturday
73	88.7288	304	15.728773290519996	2019-12-01	Sunday
152	157.379	305	5.379090410700002	2019-12-02	Monday
142	149.428	306	7.427687677199998	2019-12-03	Tuesday
154	153.78901160878002	307	0.2109883912199848	2019-12-04	Wednesday
151	150.191	308	0.8091848901399885	2019-12-05	Thursday
159	157.818	309	1.1816729909000117	2019-12-06	Friday
101	99.7844	310	1.215631988680002	2019-12-07	Saturday
90	88.1187	311	1.881314758800002	2019-12-08	Sunday
172	159.265	312	12.735178455760007	2019-12-09	Monday
160	153.749	313	6.251383533080002	2019-12-10	Tuesday
153	149.873	314	3.1274834248000047	2019-12-11	Wednesday
182	156.78051674804001	315	25.219483251959986	2019-12-12	Thursday
155	158.49445111368001	316	3.4944511136800145	2019-12-13	Friday
102	99.0209	317	2.9791339232200045	2019-12-14	Saturday
90	96.4324	318	6.4324186241399985	2019-12-15	Sunday
165	165.905	319	0.9050705006000044	2019-12-16	Monday
177	175.247	320	1.7527626542799908	2019-12-17	Tuesday
156	152.033	321	3.9667874230800066	2019-12-18	Wednesday
172	141.453	322	30.546960042259997	2019-12-19	Thursday
173	139.792	323	33.20766180807999	2019-12-20	Friday
123	88.5713	324	34.4287	2019-12-21	Saturday
108	77.6322	325	30.367792308220004	2019-12-22	Sunday
187	143.167	326	43.8334	2019-12-23	Monday
213	145.921	327	67.0794	2019-12-24	Tuesday
73	78.5367	328	5.53669	2019-12-25	Holiday
87	77.9821	329	9.017929566459998	2019-12-26	Holiday
155	142.398	330	12.602018688620007	2019-12-27	Friday
94	95.731	331	1.7310080769400003	2019-12-28	Saturday
100	93.4881	332	6.511879106980004	2019-12-29	Sunday
183	160.307	333	22.693049054720007	2019-12-30	Monday
171	159.57	334	11.430101696719987	2019-12-31	Tuesday
95	98.9153	335	3.9153126929600006	2020-01-01	Holiday
146	139.269	336	6.73073	2020-01-02	Thursday
148	151.085	337	3.0847646389800047	2020-01-03	Friday
97	96.5828	338	0.4172448770000017	2020-01-04	Saturday
91	91.3757	339	0.37567870755999877	2020-01-05	Sunday
165	158.54	340	6.4599	2020-01-06	Monday
156	143.267	341	12.733043061500013	2020-01-07	Tuesday
167	155.927	342	11.073193286199995	2020-01-08	Wednesday
170	154.115	343	15.884907701580005	2020-01-09	Thursday
180	151.554	344	28.446031641420007	2020-01-10	Friday
123	93.8591	345	29.140887017780003	2020-01-11	Saturday
101	85.7305	346	15.269539205480001	2020-01-12	Sunday
151	138.52	347	12.480238396219988	2020-01-13	Monday
163	152.431	348	10.569306060479988	2020-01-14	Tuesday
139	133.918	349	5.081531027979992	2020-01-15	Wednesday
151	131.935	350	19.064984068840005	2020-01-16	Thursday
150	141.228	351	8.77233	2020-01-17	Friday
97	92.7134	352	4.286597640899998	2020-01-18	Saturday
83	77.6131	353	5.386855179860007	2020-01-19	Sunday
164	140.386	354	23.613662385759994	2020-01-20	Monday
167	145.478	355	21.521835840540007	2020-01-21	Tuesday
137	138.143	356	1.1429120078799997	2020-01-22	Wednesday
131	142.967	357	11.967194302239989	2020-01-23	Thursday
175	151.135	358	23.864916250819988	2020-01-24	Friday
88	83.237	359	4.762977654599993	2020-01-25	Saturday
91	77.3309	360	13.669134244679995	2020-01-26	Sunday
151	147.162	361	3.8382924221400003	2020-01-27	Monday
134	159.594	362	25.593866343879995	2020-01-28	Tuesday
165	170.192	363	5.192129740380011	2020-01-29	Wednesday
168	148.933	364	19.0672	2020-01-30	Thursday
165	153.6	365	11.400242459720005	2020-01-31	Friday

## Sheet: d
y	y_pred	n	diff	date	week
62	41.534099578129755	1	20.465900421870245	2019-02-01	Friday
51	36.163096409595845	2	14.836903590404155	2019-02-02	Saturday
64	43.99110331531882	3	20.008896684681183	2019-02-03	Sunday
99	83.11249486082534	4	15.887505139174664	2019-02-04	Monday
99	101.90386310424297	5	2.903863104242973	2019-02-05	Tuesday
127	119.85351358976197	6	7.146486410238026	2019-02-06	Wednesday
105	118.48690203015245	7	13.48690203015245	2019-02-07	Thursday
119	131.53001758816285	8	12.530017588162849	2019-02-08	Friday
101	90.3249	9	10.675103718766493	2019-02-09	Saturday
88	80.71235242492803	10	7.287647575071972	2019-02-10	Sunday
124	132.75217040630693	11	8.75217	2019-02-11	Monday
155	144.57407321435852	12	10.42592678564148	2019-02-12	Tuesday
150	141.05747062365353	13	8.94253	2019-02-13	Wednesday
181	145.91310459978854	14	35.08689540021146	2019-02-14	Thursday
125	141.33585073940603	15	16.335850739406027	2019-02-15	Friday
87	91.85718723356246	16	4.857187233562456	2019-02-16	Saturday
110	87.10305817385145	17	22.89694182614855	2019-02-17	Sunday
155	133.22232521843972	18	21.77767478156028	2019-02-18	Monday
146	140.15960440666598	19	5.840395593334023	2019-02-19	Tuesday
126	132.54154596211706	20	6.5415459621170555	2019-02-20	Wednesday
135	140.83545732026639	21	5.835457320266386	2019-02-21	Thursday
140	148.49643780919482	22	8.496437809194816	2019-02-22	Friday
108	99.44037282666459	23	8.559627173335414	2019-02-23	Saturday
98	84.41344670463369	24	13.586553295366315	2019-02-24	Sunday
131	134.45118837811572	25	3.4511883781157167	2019-02-25	Monday
151	142.14305284317027	26	8.856947156829733	2019-02-26	Tuesday
163	144.32090298690173	27	18.67909701309827	2019-02-27	Wednesday
142	145.16683731420835	28	3.166837314208351	2019-02-28	Thursday
185	153.91047908205476	29	31.089520917945237	2019-03-01	Friday
85	89.19942059580762	30	4.199420595807624	2019-03-02	Saturday
93	81.74598152595688	31	11.254018474043122	2019-03-03	Sunday
146	139.55110713041714	32	6.448892869582863	2019-03-04	Monday
158	153.57546743489834	33	4.424532565101657	2019-03-05	Tuesday
178	149.10919559781874	34	28.89080440218126	2019-03-06	Wednesday
134	138.64014060666514	35	4.640140606665142	2019-03-07	Thursday
149	146.85955360517627	36	2.1404463948237265	2019-03-08	Friday
110	97.03384967573449	37	12.966150324265513	2019-03-09	Saturday
98	89.12902061103557	38	8.870979388964429	2019-03-10	Sunday
161	141.90302207888698	39	19.096977921113023	2019-03-11	Monday
167	153.24549862294396	40	13.754501377056044	2019-03-12	Tuesday
127	147.00310334702675	41	20.00310334702675	2019-03-13	Wednesday
178	154.9630290351003	42	23.036970964899695	2019-03-14	Thursday
155	158.23814350764766	43	3.2381435076476635	2019-03-15	Friday
100	101.43992218475117	44	1.4399221847511683	2019-03-16	Saturday
98	92.98291899143267	45	5.017081008567331	2019-03-17	Sunday
167	153.215	46	13.785468389487988	2019-03-18	Monday
169	151.62678189266586	47	17.37321810733414	2019-03-19	Tuesday
152	148.24785134234574	48	3.75215	2019-03-20	Wednesday
170	147.84790312104968	49	22.152096878950317	2019-03-21	Thursday
156	156.01222623418724	50	0.0122262	2019-03-22	Friday
104	100.41402990498699	51	3.5859700950130105	2019-03-23	Saturday
95	90.19066098967862	52	4.809339010321381	2019-03-24	Sunday
147	148.07424329001708	53	1.0742432900170797	2019-03-25	Monday
165	155.92225566695137	54	9.077744333048628	2019-03-26	Tuesday
128	149.04298440750676	55	21.042984407506765	2019-03-27	Wednesday
182	158.2397167880985	56	23.76028321190151	2019-03-28	Thursday
190	164.46225123081223	57	25.537748769187772	2019-03-29	Friday
80	102.27276235664462	58	22.27276235664462	2019-03-30	Saturday
83	94.23937260352895	59	11.239372603528949	2019-03-31	Sunday
176	154.45965461579303	60	21.540345384206972	2019-04-01	Monday
164	156.94807256759108	61	7.051927432408917	2019-04-02	Tuesday
154	150.57918504991713	62	3.420814950082871	2019-04-03	Wednesday
142	150.59421836287598	63	8.594218362875978	2019-04-04	Thursday
169	160.2562542514813	64	8.743745748518705	2019-04-05	Friday
104	100.68082659244655	65	3.31917	2019-04-06	Saturday
97	89.38184807288098	66	7.6181519271190155	2019-04-07	Sunday
160	152.7815684120265	67	7.218431587973498	2019-04-08	Monday
168	153.862	68	14.137797108950991	2019-04-09	Tuesday
177	152.05430077379924	69	24.94569922620076	2019-04-10	Wednesday
156	147.163	70	8.836734087589008	2019-04-11	Thursday
147	155.2001184637053	71	8.200118463705309	2019-04-12	Friday
93	95.46119358062982	72	2.461193580629825	2019-04-13	Saturday
86	86.0888	73	0.0888368	2019-04-14	Sunday
154	143.78247728939985	74	10.21752271060015	2019-04-15	Monday
153	152.2812452464412	75	0.7187547535588124	2019-04-16	Tuesday
147	147.76577311372188	76	0.7657731137218775	2019-04-17	Wednesday
158	151.66569831002653	77	6.334301689973472	2019-04-18	Thursday
132	101.10092419484968	78	30.899075805150318	2019-04-19	Holiday
114	100.16885094970496	79	13.83114905029504	2019-04-20	Saturday
103	86.96553880343761	80	16.03446119656239	2019-04-21	Sunday
96	97.59600070093609	81	1.596000700936088	2019-04-22	Holiday
145	150.80812936635664	82	5.8081293663566385	2019-04-23	Tuesday
162	155.7517208668449	83	6.248279133155108	2019-04-24	Wednesday
172	162.64651613044703	84	9.353483869552974	2019-04-25	Thursday
171	164.9604042055278	85	6.039595794472206	2019-04-26	Friday
110	101.16338479509905	86	8.836615204900951	2019-04-27	Saturday
87	85.19331208053472	87	1.8066879194652756	2019-04-28	Sunday
154	142.91925995154244	88	11.080740048457557	2019-04-29	Monday
152	147.8877278668099	89	4.112272133190089	2019-04-30	Tuesday
143	143.9898781885037	90	0.9898781885036954	2019-05-01	Wednesday
142	150.78229357918715	91	8.782293579187154	2019-05-02	Thursday
190	164.3012971556963	92	25.69870284430371	2019-05-03	Friday
95	98.02759636442512	93	3.027596364425122	2019-05-04	Saturday
86	87.34742278134004	94	1.3474227813400432	2019-05-05	Sunday
114	97.11887994077794	95	16.881120059222056	2019-05-06	Holiday
151	153.17929080316569	96	2.179290803165685	2019-05-07	Tuesday
146	146.0366254941092	97	0.0366255	2019-05-08	Wednesday
168	154.3393839835835	98	13.660616016416498	2019-05-09	Thursday
175	162.16485185717625	99	12.835148142823755	2019-05-10	Friday
120	101.02274214642462	100	18.97725785357538	2019-05-11	Saturday
82	84.65463023287889	101	2.654630232878887	2019-05-12	Sunday
155	140.50402780531397	102	14.495972194686033	2019-05-13	Monday
126	140.99629041438766	103	14.996290414387659	2019-05-14	Tuesday
158	149.29120246616824	104	8.708797533831756	2019-05-15	Wednesday
158	144.2794808272656	105	13.720519172734413	2019-05-16	Thursday
134	142.58545037258975	106	8.585450372589747	2019-05-17	Friday
109	99.63905773908705	107	9.36094	2019-05-18	Saturday
89	84.70378441630844	108	4.296215583691563	2019-05-19	Sunday
187	153.5658557022012	109	33.43414429779881	2019-05-20	Monday
181	157.5409780605596	110	23.45902193944039	2019-05-21	Tuesday
167	148.06087097926203	111	18.939129020737965	2019-05-22	Wednesday
146	147.04775934015447	112	1.047759340154471	2019-05-23	Thursday
184	158.30235520938913	113	25.697644790610866	2019-05-24	Friday
99	96.56771779969218	114	2.4322822003078244	2019-05-25	Saturday
115	86.1256	115	28.8744	2019-05-26	Sunday
106	91.76143956462417	116	14.238560435375831	2019-05-27	Holiday
149	141.92465426758883	117	7.075345732411165	2019-05-28	Tuesday
148	138.9956898982337	118	9.004310101766293	2019-05-29	Wednesday
142	137.3742274983562	119	4.625772501643809	2019-05-30	Thursday
153	153.15147723270925	120	0.1514772327092544	2019-05-31	Friday
98	101.11068463183798	121	3.1106846318379837	2019-06-01	Saturday
111	91.95190854620644	122	19.04809145379356	2019-06-02	Sunday
155	143.68505343628286	123	11.314946563717143	2019-06-03	Monday
167	143.378	124	23.621586393472995	2019-06-04	Tuesday
161	135.96903349072548	125	25.03096650927452	2019-06-05	Wednesday
166	138.4976876423967	126	27.5023	2019-06-06	Thursday
154	146.4509260841516	127	7.549073915848396	2019-06-07	Friday
89	89.9978	128	0.9978355736720061	2019-06-08	Saturday
102	81.94101595823572	129	20.058984041764276	2019-06-09	Sunday
165	138.6509657780003	130	26.349034221999688	2019-06-10	Monday
147	134.82616145666267	131	12.173838543337325	2019-06-11	Tuesday
166	131.62048350360672	132	34.37951649639328	2019-06-12	Wednesday
150	132.94630726092117	133	17.053692739078826	2019-06-13	Thursday
170	139.47581438550313	134	30.524185614496872	2019-06-14	Friday
96	83.46667917344132	135	12.533320826558679	2019-06-15	Saturday
112	72.3458	136	39.654155496006794	2019-06-16	Sunday
131	115.93268343024252	137	15.06731656975748	2019-06-17	Monday
156	123.94539427518366	138	32.05460572481634	2019-06-18	Tuesday
105	109.45386156764782	139	4.45386	2019-06-19	Wednesday
123	120.33982037862363	140	2.660179621376372	2019-06-20	Thursday
129	131.2197846586131	141	2.2197846586130936	2019-06-21	Friday
91	88.56495608545096	142	2.4350439145490412	2019-06-22	Saturday
64	74.62659902139005	143	10.62659902139005	2019-06-23	Sunday
165	136.25922319034996	144	28.740776809650043	2019-06-24	Monday
142	131.6638049564238	145	10.336195043576197	2019-06-25	Tuesday
161	132.19498586053254	146	28.80501413946746	2019-06-26	Wednesday
140	130.8936035949613	147	9.106396405038709	2019-06-27	Thursday
137	141.51426346262355	148	4.514263462623546	2019-06-28	Friday
93	90.82596640716267	149	2.1740335928373327	2019-06-29	Saturday
76	81.02389913597608	150	5.0239	2019-06-30	Sunday
149	141.84794303508207	151	7.152056964917932	2019-07-01	Monday
153	144.37454939609572	152	8.625450603904284	2019-07-02	Tuesday
137	140.68560054219577	153	3.685600542195772	2019-07-03	Wednesday
150	148.24709235017707	154	1.7529076498229301	2019-07-04	Thursday
124	148.31431217729124	155	24.314312177291242	2019-07-05	Friday
100	98.83548539177436	156	1.1645146082256446	2019-07-06	Saturday
96	88.00225914396889	157	7.997740856031115	2019-07-07	Sunday
142	143.63455805680766	158	1.6345580568076628	2019-07-08	Monday
169	153.6211448269261	159	15.378855173073902	2019-07-09	Tuesday
114	142.65196952987947	160	28.651969529879466	2019-07-10	Wednesday
137	148.6386169904455	161	11.638616990445513	2019-07-11	Thursday
173	157.04148486999645	162	15.958515130003548	2019-07-12	Friday
76	90.19543541310088	163	14.195435413100881	2019-07-13	Saturday
67	80.53392133542681	164	13.533921335426811	2019-07-14	Sunday
118	131.24614787739569	165	13.246147877395686	2019-07-15	Monday
159	150.38435318450587	166	8.61565	2019-07-16	Tuesday
143	142.5806952912774	167	0.41930470872259207	2019-07-17	Wednesday
138	146.62008678874045	168	8.620086788740451	2019-07-18	Thursday
175	157.8620892516994	169	17.137910748300612	2019-07-19	Friday
90	91.84414472804613	170	1.8441447280461318	2019-07-20	Saturday
77	77.88246284259554	171	0.8824628425955439	2019-07-21	Sunday
142	138.39329982229404	172	3.6067	2019-07-22	Monday
156	150.4191208197309	173	5.580879180269108	2019-07-23	Tuesday
151	148.52757410042707	174	2.472425899572926	2019-07-24	Wednesday
181	154.52255081796406	175	26.47744918203594	2019-07-25	Thursday
171	154.33396662632055	176	16.666033373679454	2019-07-26	Friday
103	98.16065484732233	177	4.839345152677666	2019-07-27	Saturday
72	85.23381171020952	178	13.233811710209523	2019-07-28	Sunday
137	145.15528140265874	179	8.155281402658744	2019-07-29	Monday
161	154.94614284859802	180	6.053857151401985	2019-07-30	Tuesday
161	151.3578219560486	181	9.64218	2019-07-31	Wednesday
177	155.87805067268886	182	21.121949327311142	2019-08-01	Thursday
161	154.39116160252075	183	6.608838397479246	2019-08-02	Friday
95	94.06026789345766	184	0.939732	2019-08-03	Saturday
80	83.61930612306541	185	3.6193061230654138	2019-08-04	Sunday
150	140.52128035509244	186	9.478719644907557	2019-08-05	Monday
160	147.72987702396136	187	12.270122976038635	2019-08-06	Tuesday
132	138.66282780977096	188	6.66283	2019-08-07	Wednesday
148	146.7717904884021	189	1.2282095115978962	2019-08-08	Thursday
180	155.5677318058291	190	24.432268194170888	2019-08-09	Friday
98	99.00914032651646	191	1.0091403265164587	2019-08-10	Saturday
87	85.44392947276147	192	1.556070527238532	2019-08-11	Sunday
152	143.9067988709537	193	8.093201129046292	2019-08-12	Monday
161	152.5565249771324	194	8.443475022867602	2019-08-13	Tuesday
146	145.76848377851886	195	0.2315162214811437	2019-08-14	Wednesday
133	142.04924484741372	196	9.049244847413718	2019-08-15	Thursday
143	151.4436436430902	197	8.443643643090212	2019-08-16	Friday
97	99.7861	198	2.786118019884796	2019-08-17	Saturday
84	88.2045	199	4.204497584675394	2019-08-18	Sunday
171	154.67481189014197	200	16.325188109858033	2019-08-19	Monday
158	148.1383441391268	201	9.861655860873213	2019-08-20	Tuesday
171	145.10020067975302	202	25.899799320246984	2019-08-21	Wednesday
173	147.36022054640287	203	25.63977945359713	2019-08-22	Thursday
153	142.34931421235905	204	10.650685787640953	2019-08-23	Friday
90	90.26997204602836	205	0.2699720460283572	2019-08-24	Saturday
95	85.12306056153882	206	9.876939438461179	2019-08-25	Sunday
122	98.53719863170173	207	23.462801368298273	2019-08-26	Holiday
148	145.28438282876476	208	2.7156171712352375	2019-08-27	Tuesday
136	145.5636663982412	209	9.563666398241196	2019-08-28	Wednesday
155	144.64686593967076	210	10.35313406032924	2019-08-29	Thursday
157	154.8676595199815	211	2.132340480018513	2019-08-30	Friday
98	95.68506994653296	212	2.3149300534670374	2019-08-31	Saturday
87	86.93511072279188	213	0.0648893	2019-09-01	Sunday
138	144.59852947924716	214	6.598529479247162	2019-09-02	Monday
149	145.04438056895333	215	3.955619431046671	2019-09-03	Tuesday
129	139.23103712308267	216	10.231037123082672	2019-09-04	Wednesday
138	144.3115563390098	217	6.3115563390097975	2019-09-05	Thursday
151	151.55684420707198	218	0.5568442070719755	2019-09-06	Friday
97	98.38556886488135	219	1.3855688648813498	2019-09-07	Saturday
82	87.04899072967086	220	5.048990729670862	2019-09-08	Sunday
128	146.88138349847276	221	18.881383498472758	2019-09-09	Monday
165	156.50977924917336	222	8.490220750826637	2019-09-10	Tuesday
120	141.63531787174637	223	21.635317871746366	2019-09-11	Wednesday
172	158.4461582097093	224	13.553841790290704	2019-09-12	Thursday
155	161.98521486902433	225	6.9852148690243325	2019-09-13	Friday
101	100.74624463178525	226	0.25375536821475464	2019-09-14	Saturday
82	85.64850550309387	227	3.6485055030938724	2019-09-15	Sunday
152	145.1739918899748	228	6.826008110025214	2019-09-16	Monday
150	150.3901016177278	229	0.39010161772779384	2019-09-17	Tuesday
158	149.7817269723721	230	8.218273027627902	2019-09-18	Wednesday
154	151.99978063394178	231	2.000219366058218	2019-09-19	Thursday
160	163.00909847072307	232	3.0090984707230746	2019-09-20	Friday
91	102.40595769029106	233	11.40595769029106	2019-09-21	Saturday
100	91.02879570372124	234	8.971204296278756	2019-09-22	Sunday
141	156.0823546126169	235	15.08235461261691	2019-09-23	Monday
198	171.15809899824336	236	26.84190100175664	2019-09-24	Tuesday
142	154.13723345309504	237	12.137233453095035	2019-09-25	Wednesday
151	156.77920886932904	238	5.7792088693290395	2019-09-26	Thursday
178	164.86316112209553	239	13.136838877904466	2019-09-27	Friday
111	101.08549729138934	240	9.914502708610655	2019-09-28	Saturday
84	89.7745	241	5.774464099548197	2019-09-29	Sunday
152	150.0863474318788	242	1.9136525681211936	2019-09-30	Monday
163	155.74348470380346	243	7.25652	2019-10-01	Tuesday
170	152.18926854197588	244	17.810731458024122	2019-10-02	Wednesday
140	146.93102322048372	245	6.931023220483723	2019-10-03	Thursday
166	156.96713381624585	246	9.032866183754152	2019-10-04	Friday
90	97.13213624587185	247	7.132136245871848	2019-10-05	Saturday
88	88.43694706633237	248	0.43694706633236535	2019-10-06	Sunday
147	149.42989452298835	249	2.4298945229883486	2019-10-07	Monday
156	157.04748972511746	250	1.0474897251174582	2019-10-08	Tuesday
145	153.888	251	8.888054662235987	2019-10-09	Wednesday
163	156.9121812165846	252	6.0878187834154005	2019-10-10	Thursday
150	161.038	253	11.03827168560801	2019-10-11	Friday
99	100.73245986401591	254	1.7324598640159081	2019-10-12	Saturday
84	92.13	255	8.129964384599702	2019-10-13	Sunday
146	154.69801596864122	256	8.698015968641215	2019-10-14	Monday
156	162.7863165255007	257	6.786316525500695	2019-10-15	Tuesday
179	163.80374113063928	258	15.196258869360719	2019-10-16	Wednesday
167	156.4400292879388	259	10.559970712061187	2019-10-17	Thursday
136	154.52086834155483	260	18.52086834155483	2019-10-18	Friday
79	104.47583480679826	261	25.47583480679826	2019-10-19	Saturday
87	93.01293638885608	262	6.012936388856076	2019-10-20	Sunday
161	153.52479323049582	263	7.475206769504183	2019-10-21	Monday
153	152.56474981128827	264	0.43525018871173415	2019-10-22	Tuesday
165	151.79444015182935	265	13.205559848170651	2019-10-23	Wednesday
154	150.57002577764834	266	3.4299742223516603	2019-10-24	Thursday
166	154.50720900755496	267	11.492790992445038	2019-10-25	Friday
99	98.70209980119316	268	0.29790019880684326	2019-10-26	Saturday
86	85.83635174714598	269	0.16364825285401707	2019-10-27	Sunday
160	149.43584268835733	270	10.564157311642674	2019-10-28	Monday
150	151.66988104204341	271	1.6698810420434143	2019-10-29	Tuesday
143	147.804	272	4.803960812728008	2019-10-30	Wednesday
163	151.93928893594503	273	11.06071106405497	2019-10-31	Thursday
150	155.1840138109969	274	5.184013810996902	2019-11-01	Friday
115	105.56678288030199	275	9.433217119698014	2019-11-02	Saturday
78	88.59154302050113	276	10.591543020501135	2019-11-03	Sunday
155	156.949	277	1.9492739607520093	2019-11-04	Monday
168	163.59735447010925	278	4.402645529890748	2019-11-05	Tuesday
172	161.51757797792075	279	10.482422022079248	2019-11-06	Wednesday
165	158.95017551339282	280	6.049824486607179	2019-11-07	Thursday
172	169.36663122943702	281	2.6333687705629814	2019-11-08	Friday
105	104.43780993748416	282	0.5621900625158389	2019-11-09	Saturday
89	84.87414058943146	283	4.1258594105685376	2019-11-10	Sunday
140	142.81666123812442	284	2.816661238124425	2019-11-11	Monday
170	156.57209304993438	285	13.42790695006562	2019-11-12	Tuesday
156	155.696	286	0.3041566155810074	2019-11-13	Wednesday
141	155.93328328396552	287	14.933283283965523	2019-11-14	Thursday
170	166.77144616506132	288	3.2285538349386798	2019-11-15	Friday
90	100.75464800965969	289	10.75464800965969	2019-11-16	Saturday
89	91.45032411603682	290	2.4503241160368248	2019-11-17	Sunday
164	157.4182671287133	291	6.581732871286704	2019-11-18	Monday
164	162.54563004130148	292	1.4543699586985213	2019-11-19	Tuesday
171	155.41850774284683	293	15.581492257153172	2019-11-20	Wednesday
139	151.26728120437232	294	12.267281204372324	2019-11-21	Thursday
136	153.9830372531888	295	17.983037253188797	2019-11-22	Friday
103	103.65186901500047	296	0.6518690150004716	2019-11-23	Saturday
91	89.77246883997196	297	1.227531160028036	2019-11-24	Sunday
164	155.97810229081574	298	8.021897709184259	2019-11-25	Monday
151	155.33274216738158	299	4.332742167381582	2019-11-26	Tuesday
162	161.94386223730305	300	0.0561378	2019-11-27	Wednesday
199	162.59	301	36.41027080910001	2019-11-28	Thursday
161	157.3737664166868	302	3.6262335833131942	2019-11-29	Friday
95	96.4624	303	1.4623974304360985	2019-11-30	Saturday
73	84.83222439082734	304	11.832224390827335	2019-12-01	Sunday
152	144.73123469862992	305	7.268765301370081	2019-12-02	Monday
142	143.4916074446313	306	1.4916074446313132	2019-12-03	Tuesday
154	145.727	307	8.27335	2019-12-04	Wednesday
151	142.71680808259464	308	8.283191917405361	2019-12-05	Thursday
159	148.55353724144135	309	10.446462758558653	2019-12-06	Friday
101	96.17911137092892	310	4.820888629071078	2019-12-07	Saturday
90	85.2782	311	4.721788351364495	2019-12-08	Sunday
172	146.99886821804978	312	25.00113178195022	2019-12-09	Monday
160	154.1781748282293	313	5.821825171770712	2019-12-10	Tuesday
153	149.79072406506705	314	3.209275934932947	2019-12-11	Wednesday
182	155.24937111336857	315	26.750628886631432	2019-12-12	Thursday
155	157.3077224613385	316	2.30772	2019-12-13	Friday
102	102.2318064491847	317	0.2318064491847025	2019-12-14	Saturday
90	88.66333749352246	318	1.3366625064775377	2019-12-15	Sunday
165	147.3626114550484	319	17.63738854495159	2019-12-16	Monday
177	153.87119153974095	320	23.12880846025905	2019-12-17	Tuesday
156	150.3057798575976	321	5.694220142402401	2019-12-18	Wednesday
172	149.9687908706746	322	22.03120912932539	2019-12-19	Thursday
173	154.94922989049144	323	18.050770109508562	2019-12-20	Friday
123	100.97	324	22.029713285217994	2019-12-21	Saturday
108	86.14920381843336	325	21.850796181566636	2019-12-22	Sunday
187	139.61230338282363	326	47.387696617176374	2019-12-23	Monday
213	146.0300168155362	327	66.96998318446381	2019-12-24	Tuesday
73	82.93308143107483	328	9.933081431074825	2019-12-25	Holiday
87	88.40078311963836	329	1.400783119638362	2019-12-26	Holiday
155	153.5751699946805	330	1.4248300053195067	2019-12-27	Friday
94	104.37188363727235	331	10.371883637272347	2019-12-28	Saturday
100	94.33542428101568	332	5.664575718984324	2019-12-29	Sunday
183	158.50462938413517	333	24.49537061586483	2019-12-30	Monday
171	163.41698318449966	334	7.5830168155003435	2019-12-31	Tuesday
95	101.74555183196048	335	6.7455518319604835	2020-01-01	Holiday
146	162.61221266151614	336	16.61221266151614	2020-01-02	Thursday
148	172.47648853964796	337	24.47648853964796	2020-01-03	Friday
97	114.06963612704962	338	17.06963612704962	2020-01-04	Saturday
91	98.60142531543212	339	7.601425315432124	2020-01-05	Sunday
165	164.02100099127486	340	0.9789990087251397	2020-01-06	Monday
156	161.7720078830484	341	5.7720078830483885	2020-01-07	Tuesday
167	164.8364109486837	342	2.1635890513163076	2020-01-08	Wednesday
170	165.17744406536147	343	4.82256	2020-01-09	Thursday
180	170.2899611354456	344	9.710038864554406	2020-01-10	Friday
123	108.58270038047861	345	14.417299619521387	2020-01-11	Saturday
101	91.44272747777997	346	9.557272522220032	2020-01-12	Sunday
151	143.57463659008087	347	7.425363409919129	2020-01-13	Monday
163	154.4224303506039	348	8.57757	2020-01-14	Tuesday
139	153.33541417502687	349	14.33541417502687	2020-01-15	Wednesday
151	155.06667096163144	350	4.066670961631445	2020-01-16	Thursday
150	158.81008429852804	351	8.81008	2020-01-17	Friday
97	101.54963991252694	352	4.549639912526942	2020-01-18	Saturday
83	88.34668709299659	353	5.346687092996589	2020-01-19	Sunday
164	150.0467390122836	354	13.95326098771639	2020-01-20	Monday
167	156.65607482860605	355	10.343925171393948	2020-01-21	Tuesday
137	146.9204397439499	356	9.920439743949913	2020-01-22	Wednesday
131	149.98983932994423	357	18.989839329944232	2020-01-23	Thursday
175	164.6794452632463	358	10.320554736753706	2020-01-24	Friday
88	101.32566531653204	359	13.325665316532039	2020-01-25	Saturday
91	90.35198512580125	360	0.6480148741987506	2020-01-26	Sunday
151	153.03992659111134	361	2.039926591111339	2020-01-27	Monday
134	157.9071851222779	362	23.907185122277895	2020-01-28	Tuesday
165	159.8207654871737	363	5.179234512826298	2020-01-29	Wednesday
168	162.14937548659879	364	5.850624513401215	2020-01-30	Thursday
165	164.93766680124833	365	0.062333198751673535	2020-01-31	Friday
