# Supplementary material for: Predicting individual patient and hospital-level discharge using machine learning
Source: Commun Med (Lond). 2024 Nov 18;4:236. doi: 10.1038/s43856-024-00673-x (PMC11574281; doi:10.1038/s43856-024-00673-x)
Supplement: Supplementary file 5 — Supplementary Data 3 [file 43856_2024_673_MOESM5_ESM.xlsx]

## Sheet: xgboost_subgroup (1)
Admission	group	level	Baccuracy_mean	Baccuracy_lci	Baccuracy_uci	PPV_mean	PPV_lci	PPV_uci	NPV_mean	NPV_lci	NPV_uci	F1_mean	F1_lci	F1_uci	AUROC_mean	AUROC_lci	AUROC_uci	AUPRC_mean	AUPRC_lci	AUPRC_uci	EO
emergency	Sex	Female	0.763235	0.760153	0.766424	0.561146	0.555171	0.566878	0.913436	0.911786	0.915262	0.600272	0.595145	0.605132	0.859826	0.857	0.862	0.649804	0.644	0.655525	0.0293411
emergency	Sex	Male	0.755386	0.752023	0.758909	0.555247	0.549454	0.561358	0.915208	0.913601	0.916867	0.584911	0.579573	0.590276	0.859742	0.857	0.862	0.638934	0.633	0.646	0.00200315
emergency	Age	<40	0.781557	0.776448	0.786297	0.593995	0.585445	0.602613	0.899252	0.894886	0.90349	0.686618	0.679477	0.693479	0.867438	0.863	0.871525	0.756622	0.748	0.765	0.197558
emergency	Age	40-60	0.776578	0.771856	0.781492	0.566598	0.55813	0.574815	0.913996	0.911225	0.916892	0.623375	0.615617	0.630358	0.869572	0.866	0.873525	0.681908	0.673	0.69	0.0768908
emergency	Age	60-80	0.743099	0.73931	0.747082	0.54488854900000006	0.537396	0.552402	0.915175	0.913347	0.917019	0.563923	0.557683	0.570317	0.85289	0.85	0.856	0.606686	0.599	0.614	-0.0315811
emergency	Age	>80	0.712913	0.708459	0.716883	0.528023	0.519585	0.535828	0.917128	0.915277	0.918979	0.514028	0.506641	0.520604	0.834658	0.831	0.838525	0.555368	0.546	0.564	-0.115158
emergency	Ethnicity	White	0.755108	0.752683	0.757543	0.55498	0.550327	0.559467	0.913865	0.912522	0.915163	0.585682	0.581961	0.589503	0.857604	0.856	0.86	0.635964	0.631475	0.641	0.00405507
emergency	Ethnicity	Asian	0.773785	0.757936	0.788376	0.583743	0.558759	0.609944	0.90368	0.894251	0.914628	0.634636	0.611418	0.656518	0.865004	0.853	0.875525	0.7021	0.678	0.727525	0.0795329
emergency	Ethnicity	Black	0.788675	0.768465	0.808847	0.549076	0.51424	0.582562	0.926859	0.915887	0.937457	0.623009	0.593642	0.651541	0.877744	0.863475	0.893	0.674536	0.635475	0.712	0.10447456200000001
emergency	Ethnicity	Mixed	0.779446	0.753819	0.804609	0.565918	0.523393	0.613274	0.914823	0.899346	0.930592	0.62729	0.590039	0.663227	0.873352	0.853	0.891	0.68431	0.633425	0.729	0.0883325
emergency	Ethnicity	Other	0.803087	0.778475	0.827172	0.5742	0.532522	0.617759	0.92792	0.913242	0.941246	0.654498	0.621201	0.692266	0.88707	0.872	0.903	0.70535	0.663475	0.75	0.145646
emergency	Ethnicity	Unknown	0.771397	0.766326	0.776373	0.56737	0.557642	0.576358	0.916811	0.91415	0.919539	0.611139	0.602838	0.618754	0.866048	0.862	0.87	0.667786	0.657	0.678	0.0463227
emergency	IMD	<6.5	0.757549	0.753487	0.761872	0.557531	0.549246	0.565705	0.911688	0.909292	0.914207	0.592209	0.585472	0.59889	0.85609	0.852	0.86	0.644014	0.636	0.652	0.0155783
emergency	IMD	6.5-10.5	0.756571	0.751855	0.760964	0.560148	0.551952	0.568215	0.912896	0.910338	0.915114	0.590137	0.58293	0.596781	0.859446	0.856	0.863	0.639922	0.631	0.648	0.00760935
emergency	IMD	10.5-16	0.76054	0.756073	0.764865	0.56204	0.553916	0.570321	0.914952	0.912736	0.917031	0.594742	0.587897	0.601548	0.860774	0.857	0.864	0.649582	0.641475	0.658	0.0155724
emergency	IMD	>16	0.763161	0.759071	0.767159	0.554441	0.546049	0.563096	0.917974	0.91581	0.920146	0.593788	0.586201	0.600903	0.863384	0.86	0.867	0.645362	0.636	0.654	0.0232368
emergency	Weekday	Monday	0.753375	0.747907	0.759056	0.55207	0.541647	0.562323	0.90484	0.901546	0.908093	0.591476	0.582933	0.600337	0.849026	0.845	0.854	0.645532	0.635	0.657	0.021044
emergency	Weekday	Tuesday	0.756508	0.751647	0.761274	0.559367	0.550594	0.56916	0.903415	0.900128	0.906668	0.599756	0.592243	0.607391	0.846374	0.842	0.851	0.64956	0.64	0.659	0.0305308
emergency	Weekday	Wednesday	0.755759	0.750247	0.761167	0.547778	0.536022	0.557966	0.906544	0.903293	0.909769	0.59279	0.58358	0.601415	0.849802	0.845	0.855	0.64774	0.636	0.658525	0.0299648
emergency	Weekday	Thursday	0.760639	0.75499	0.76627	0.567729	0.558586	0.577513	0.905005	0.901578	0.908362	0.606522	0.598415	0.614867	0.852312	0.847	0.857	0.664236	0.654	0.674	0.035102
emergency	Weekday	Friday	0.762918	0.757247	0.768222	0.565055	0.555525	0.574591	0.904196	0.900707	0.907528	0.611113	0.602967	0.619363	0.853454	0.848	0.858	0.66785	0.658	0.678	0.0494453
emergency	Weekday	Saturday	0.757959	0.751778	0.764649	0.560601	0.547509	0.574379	0.933832	0.931182	0.936704	0.574849	0.564502	0.584621	0.878646	0.873	0.884	0.616396	0.603	0.630525	-0.0260397
emergency	Weekday	Sunday	0.741492	0.734575	0.748077	0.551097	0.537188	0.565029	0.93567	0.933264	0.938402	0.548567	0.53698	0.559907	0.871592	0.866	0.877	0.587166	0.572	0.601	-0.0698182
emergency	Weekday	Holiday	0.737361	0.719432	0.755509	0.56176	0.527009	0.597333	0.92566	0.918304	0.932811	0.552759	0.521816	0.582963	0.863448	0.849	0.877525	0.608728	0.574475	0.643	-0.0715628
emergency	Specialty	Acute and general surgery	0.748672	0.743923	0.753697	0.478796	0.470559	0.486982	0.916461	0.913757	0.919197	0.553955	0.546595	0.5614	0.842418	0.838475	0.846	0.57871	0.569	0.589	0.0412014
emergency	Specialty	Acute, emergency and geriatric medicine	0.778801	0.775338	0.781929	0.621661	0.615612	0.62796	0.900932	0.898771	0.903027	0.651458	0.646367	0.656241	0.86362	0.861	0.866525	0.717652	0.712	0.723	0.0683361
emergency	Specialty	Surgical subspecialty	0.771343	0.764629	0.778644	0.579932	0.566149	0.59232	0.923425	0.919864	0.927083	0.607856	0.596463	0.618647	0.88208	0.877	0.887	0.673634	0.661	0.685	0.0227322
emergency	Specialty	Trauma and orthopedics	0.661538	0.653546	0.670688	0.459041	0.439555	0.479026	0.929006	0.925732	0.932622	0.412233	0.397597	0.42903	0.82616	0.818	0.834	0.43173	0.414475	0.452525	-0.241766
emergency	Specialty	Medical subspecialty	0.717678	0.712923	0.722737	0.505038	0.495776	0.514308	0.9201	0.917921	0.922337	0.512236	0.504197	0.520326	0.844536	0.841	0.849	0.532574	0.523	0.542	-0.0962635
emergency	Specialty	Others	0.768541	0.757557	0.779358	0.637692	0.621772	0.653904	0.88056	0.868045	0.892657	0.733008	0.718692	0.745901	0.852	0.843	0.862	0.779468	0.763	0.796	0.245983
emergency	Comorbidity	No, 0	0.781291	0.771753	0.791603	0.56477	0.549293	0.580029	0.910603	0.903941	0.917377	0.640204	0.625828	0.654356	0.868456	0.861	0.876	0.715178	0.69795	0.731	0.123067
emergency	Comorbidity	Mild, 1-2	0.770293	0.760095	0.780921	0.567861	0.550014	0.584938	0.902116	0.895395	0.908866	0.629469	0.614658	0.644042	0.857982	0.849475	0.866	0.68485	0.664	0.704	0.0902546
emergency	Comorbidity	Moderate, 3-4	0.760486	0.754153	0.766244	0.551429	0.540621	0.562369	0.903545	0.899248	0.907521	0.605768	0.596628	0.614901	0.852734	0.848	0.858	0.659706	0.647	0.671	0.0560972
emergency	Comorbidity	Severe, >=5	0.723563	0.720596	0.726559	0.530212	0.524667	0.536364	0.918875	0.917536	0.920096	0.528808	0.524226	0.534098	0.84469	0.842	0.847	0.564314	0.559	0.57	-0.0885124
emergency	Source	Usual place of residence	0.761096	0.758822	0.76337	0.560568	0.556377	0.565058	0.912362	0.911049	0.913645	0.597854	0.593958	0.601498	0.859526	0.858	0.861	0.65103	0.647	0.655	0.0245264
emergency	Source	Other hospital provider	0.692523	0.682463	0.7028	0.487581	0.463148	0.510601	0.936848	0.933395	0.940704	0.460958	0.440206	0.47894	0.837836	0.828475	0.847	0.477288	0.453475	0.499	-0.17872
emergency	Source	Other places	0.742467	0.717763	0.768614	0.548602	0.50716	0.595508	0.911319	0.898676	0.925047	0.566928	0.526316	0.609237	0.84567	0.826	0.867525	0.603458	0.552	0.651	-0.0287844
emergency	Days since admission	0d	0.75099	0.74689	0.75484	0.639435	0.63382	0.645193	0.854598	0.84972	0.859553	0.727778	0.722536	0.732752	0.844512	0.841	0.848	0.798656	0.793	0.804	0.228525
emergency	Days since admission	1d	0.735438	0.729931	0.741551	0.513802	0.504128	0.523505	0.88605	0.881536	0.890327	0.580267	0.571546	0.588933	0.82367	0.818	0.829	0.615498	0.604	0.626	0.0505909
emergency	Days since admission	2d	0.737106	0.730049	0.74464	0.513024	0.50009	0.524396	0.900464	0.896363	0.904967	0.561771	0.55024	0.572417	0.832248	0.826	0.838	0.585964	0.572475	0.6	0.00488659
emergency	Days since admission	3d	0.719628	0.711431	0.727759	0.48879	0.473332	0.505395	0.908752	0.904254	0.913107	0.519805	0.507018	0.533339	0.82661	0.819	0.834	0.536892	0.519475	0.554	-0.0608257
emergency	Days since admission	4d	0.69105	0.680432	0.701435	0.461817	0.440791	0.483035	0.911013	0.906399	0.915466	0.468621	0.449897	0.486451	0.820426	0.812	0.829	0.48756	0.465	0.509525	-0.14021
emergency	Days since admission	5d	0.690952	0.679956	0.702531	0.475959	0.449398	0.4999	0.915805	0.910434	0.920908	0.468703	0.447715	0.487921	0.81899	0.81	0.83	0.476968	0.454	0.500525	-0.154109
emergency	Days since admission	6d	0.662338	0.65025	0.675691	0.438916	0.412222	0.462604	0.909137	0.903653	0.914596	0.42095	0.398063	0.443595	0.800414	0.79	0.811	0.434238	0.407475	0.458525	-0.211387
emergency	Days since admission	7-9d	0.65063	0.642034	0.659218	0.462703	0.444122	0.48407	0.9184	0.915146	0.921814	0.401709	0.385694	0.418974	0.80841	0.8	0.817	0.429406	0.411	0.449525	-0.26094
emergency	Days since admission	10-13d	0.625812	0.616642	0.634856	0.432767	0.408555	0.456662	0.92774	0.924439	0.931527	0.348676	0.329438	0.367343	0.793048	0.783475	0.802	0.360422	0.341	0.377525	-0.323901
emergency	Days since admission	14-20d	0.608422	0.598481	0.617801	0.421602	0.392561	0.452052	0.934063	0.930786	0.937437	0.312026	0.28942	0.332115	0.796168	0.787	0.805	0.346104	0.324	0.366	-0.36818
emergency	Days since admission	21-27d	0.592562	0.580298	0.605387	0.399205	0.356545	0.440012	0.943219	0.939015	0.947409	0.273722	0.245013	0.303227	0.7914	0.777475	0.804	0.301208	0.27495000000000003	0.328	-0.407507
emergency	Days since admission	28+d	0.591631	0.579812	0.603566	0.403471	0.363432	0.439856	0.958362	0.955963	0.96073	0.266403	0.238581	0.294025	0.796074	0.784475	0.808	0.267464	0.239475	0.291525	-0.416968
emergency	Outcome	Alive	0.763274	0.761146	0.765411	0.5673	0.562789	0.571581	0.91179	0.910481	0.913002	0.603471	0.599873	0.60678	0.862088	0.86	0.864	0.657192	0.653	0.661525	0.0286418
emergency	Outcome	Died	0.626107	0.615712	0.637089	0.30775	0.286106	0.32895	0.937166	0.933612	0.940553	0.312671	0.291876	0.331315	0.761614	0.749	0.773525	0.25637	0.236475	0.275	-0.298061
elective	Sex	Female	0.761581	0.755675	0.767376	0.551214	0.540839	0.56065	0.904234	0.900595	0.907365	0.606896	0.597617	0.615966	0.8599	0.855	0.864	0.650504	0.639	0.661	0.0016314
elective	Sex	Male	0.772468	0.767065	0.778508	0.559319	0.549411	0.569431	0.917084	0.913961	0.920153	0.610735	0.602586	0.619456	0.87991	0.876	0.884	0.664958	0.655475	0.676	-0.000903051
elective	Age	<40	0.771903	0.761426	0.781895	0.561412	0.541672	0.581308	0.902668	0.89543	0.909909	0.633573	0.617483	0.649552	0.861766	0.854	0.87	0.67992	0.66	0.699	0.0536475
elective	Age	40-60	0.775738	0.768686	0.78203	0.563692	0.551617	0.575817	0.915501	0.911226	0.919244	0.619272	0.60869	0.629251	0.88076	0.876	0.885525	0.66662	0.652	0.679	0.0135753
elective	Age	60-80	0.762725	0.756663	0.769017	0.550366	0.53925	0.561955	0.911877	0.908304	0.915323	0.598799	0.588867	0.608392	0.870472	0.866	0.875	0.65016	0.638	0.662	-0.0168736
elective	Age	>80	0.747599	0.735201	0.75986	0.540463	0.517907	0.564494	0.905515	0.897812	0.913009	0.578776	0.56088	0.598958	0.848494	0.837	0.859	0.623442	0.598	0.648	-0.0503783
elective	Ethnicity	White	0.763181	0.758312	0.768927	0.55545	0.547298	0.563574	0.908368	0.905486	0.911598	0.604843	0.597288	0.612785	0.867846	0.865	0.872	0.655474	0.648	0.665525	-0.00958923
elective	Ethnicity	Asian	0.770703	0.74814	0.794952	0.514947	0.473217	0.554833	0.923874	0.91161	0.936819	0.58833	0.549967	0.622507	0.87656	0.858475	0.894	0.637722	0.591425	0.68405	0.0133582
elective	Ethnicity	Black	0.782969	0.748695	0.819845	0.537582	0.466896	0.604269	0.926731	0.908696	0.944139	0.610223	0.548515	0.669028	0.880098	0.855475	0.906525	0.62292	0.54095	0.707575	0.0336039
elective	Ethnicity	Mixed	0.774619	0.720397	0.823525	0.559036	0.465746	0.646777	0.922131	0.897393	0.948277	0.607131	0.520131	0.684334	0.883234	0.844	0.917525	0.692986	0.585	0.772	-0.00638837
elective	Ethnicity	Other	0.765117	0.722605	0.803214	0.559168	0.489885	0.629686	0.898537	0.870078	0.926117	0.623821	0.557638	0.682299	0.850262	0.814	0.881525	0.68516	0.611	0.753525	0.033619
elective	Ethnicity	Unknown	0.778817	0.77082	0.786852	0.561132	0.545756	0.576282	0.916866	0.911485	0.921377	0.622518	0.609342	0.634989	0.877822	0.872	0.884	0.66769	0.653	0.683	0.0255773
elective	IMD	<6.5	0.762445	0.754448	0.770256	0.546138	0.533526	0.561713	0.906203	0.900243	0.911031	0.605166	0.593293	0.617796	0.866858	0.861	0.873	0.66038	0.647	0.675	0.00507836
elective	IMD	6.5-10.5	0.771312	0.762565	0.779123	0.563101	0.54882	0.577822	0.9094	0.904341	0.91423	0.619527	0.607661	0.631359	0.870806	0.865	0.877	0.67445600000000006	0.661	0.69	0.0151038
elective	IMD	10.5-16	0.775401	0.767126	0.78454	0.570753	0.555583	0.58584	0.913086	0.90836	0.918239	0.623101	0.610815	0.635498	0.874926	0.869	0.881	0.673674	0.658	0.69	0.012616
elective	IMD	>16	0.761486	0.753651	0.769772	0.549143	0.534736	0.563747	0.915262	0.911121	0.920028	0.592661	0.580198	0.605721	0.871682	0.865	0.878	0.62693	0.609475	0.643525	-0.0297596
elective	Weekday	Monday	0.744454	0.73293	0.757452	0.495588	0.473347	0.517794	0.914733	0.908224	0.92135	0.553103	0.533266	0.572433	0.85337	0.844	0.863	0.59595	0.573475	0.619525	-0.0475896
elective	Weekday	Tuesday	0.760867	0.751139	0.77074	0.576616	0.559309	0.593642	0.897964	0.891336	0.904164	0.616506	0.600658	0.63113	0.864378	0.856	0.872	0.678956	0.658475	0.698	-0.0110688
elective	Weekday	Wednesday	0.779253	0.769284	0.788711	0.582895	0.564375	0.601489	0.908961	0.902212	0.914937	0.637843	0.623043	0.6522	0.874484	0.867	0.882	0.699824	0.681	0.718	0.0308523
elective	Weekday	Thursday	0.761049	0.751056	0.770899	0.538655	0.521432	0.555036	0.907333	0.901876	0.914291	0.599946	0.585056	0.613332	0.858938	0.851475	0.867	0.647028	0.629	0.667	0.00359694
elective	Weekday	Friday	0.78482	0.775749	0.793348	0.572064	0.554294	0.588056	0.912027	0.905761	0.918206	0.645267	0.63129	0.658007	0.875848	0.869	0.883	0.685892	0.667475	0.704	0.0665586
elective	Weekday	Saturday	0.768442	0.757225	0.78016	0.549504	0.529083	0.57042	0.917835	0.911708	0.923709	0.600925	0.583294	0.617562	0.882092	0.874	0.889	0.64465	0.623	0.665525	-0.010383
elective	Weekday	Sunday	0.736109	0.722379	0.750747	0.548477	0.520626	0.574923	0.919299	0.912572	0.926391	0.551542	0.529097	0.573255	0.878168	0.869	0.887525	0.583438	0.556	0.611	-0.118647
elective	Weekday	Holiday	0.78188	0.740864	0.823263	0.498839	0.432635	0.566374	0.937231	0.919404	0.955666	0.581342	0.519236	0.639159	0.8663	0.832	0.898	0.61495	0.531	0.686	0.0251712
elective	Specialty	Acute and general surgery	0.785658	0.77753	0.792993	0.606607	0.592047	0.620881	0.911984	0.907126	0.916523	0.648797	0.635947	0.660957	0.887258	0.882	0.893	0.697872	0.682	0.713	0.0238618
elective	Specialty	Acute, emergency and geriatric medicine	0.622662	0.546475	0.712761	0.445723	0.270892	0.625	0.845083	0.785948	0.902807	0.392791	0.247981	0.547945	0.77849	0.692425	0.862	0.443364	0.28395	0.59505	-0.315808
elective	Specialty	Surgical subspecialty	0.765454	0.756482	0.774683	0.528961	0.516339	0.543652	0.912458	0.907217	0.917523	0.599513	0.586981	0.612481	0.866386	0.86	0.873	0.6367	0.621	0.653525	0.0183668
elective	Specialty	Trauma and orthopedics	0.740449	0.731265	0.749938	0.527366	0.510124	0.54158	0.896023	0.890385	0.902224	0.575335	0.560711	0.590029	0.841358	0.833475	0.849	0.627394	0.609475	0.643	-0.0405121
elective	Specialty	Medical subspecialty	0.765581	0.756379	0.774691	0.516147	0.498963	0.532917	0.936191	0.932092	0.939785	0.566903	0.551805	0.581817	0.882016	0.875475	0.888525	0.617856	0.599	0.635525	-0.0446552
elective	Specialty	Others	0.747039	0.733596	0.761232	0.626335	0.603612	0.64792	0.838845	0.825807	0.851604	0.679332	0.660051	0.698184	0.82471	0.812	0.837	0.719556	0.693	0.742	0.0687795
elective	Comorbidity	No, 0	0.777948	0.764995	0.791062	0.571347	0.547225	0.594573	0.904202	0.894311	0.914117	0.645441	0.625321	0.663613	0.868796	0.859	0.878525	0.687352	0.662	0.711	0.0683447
elective	Comorbidity	Mild, 1-2	0.767354	0.75418	0.77999	0.558861	0.537499	0.580826	0.901272	0.892462	0.910354	0.624622	0.60658	0.642922	0.864278	0.854475	0.874	0.677392	0.655	0.701	0.0346149
elective	Comorbidity	Moderate, 3-4	0.758246	0.747809	0.768042	0.552545	0.534937	0.57017	0.895221	0.887965	0.90201	0.614486	0.599924	0.630173	0.852422	0.843	0.86	0.665444	0.647	0.683	0.0186923
elective	Comorbidity	Severe, >=5	0.755867	0.749823	0.762061	0.543235	0.531501	0.554645	0.92195	0.91912	0.924841	0.576038	0.565426	0.586208	0.875366	0.871	0.879	0.622858	0.611	0.635	-0.060397
elective	Source	Usual place of residence	0.764025	0.759888	0.768359	0.556648	0.549516	0.56352	0.904709	0.902052	0.907323	0.611521	0.605013	0.618121	0.864016	0.861	0.867	0.661254	0.653475	0.669	0.00492007
elective	Source	Other hospital provider	0.643857	0.608802	0.677771	0.389965	0.305444	0.467795	0.974857	0.97049	0.979346	0.341632	0.268373	0.405848	0.826008	0.785	0.861525	0.306984	0.23095	0.376525	-0.368385
elective	Source	Other places	0.737153	0.664757	0.814144	0.529406	0.403669	0.653473	0.916535	0.883755	0.947274	0.547545	0.428571	0.660636	0.857932	0.793	0.908525	0.598282	0.442475	0.724525	-0.101798
elective	Days since admission	0d	0.712409	0.702372	0.721134	0.540085	0.523093	0.557055	0.887261	0.881548	0.892899	0.537925	0.522334	0.551205	0.832558	0.824	0.84	0.581448	0.563	0.6	-0.137629
elective	Days since admission	1d	0.796674	0.789288	0.803637	0.662347	0.649951	0.674215	0.890504	0.883136	0.897883	0.739654	0.730219	0.750027	0.878316	0.872	0.884525	0.792336	0.781	0.804	0.163946
elective	Days since admission	2d	0.771818	0.761506	0.781441	0.575965	0.558763	0.594357	0.897071	0.888783	0.905175	0.643124	0.628123	0.659301	0.864672	0.856475	0.873	0.682536	0.661	0.704	0.0546456
elective	Days since admission	3d	0.747466	0.732364	0.761533	0.497406	0.47475	0.518798	0.9067	0.898329	0.915733	0.570059	0.547999	0.590489	0.849386	0.839	0.859525	0.595338	0.566	0.620525	-0.00569495
elective	Days since admission	4d	0.744135	0.728802	0.758972	0.517277	0.489048	0.546453	0.898686	0.888278	0.908226	0.577689	0.552167	0.602571	0.852952	0.84	0.865	0.618186	0.58495	0.649	-0.0191144
elective	Days since admission	5d	0.719518	0.701258	0.737021	0.481157	0.451093	0.510815	0.890139	0.878962	0.901209	0.539129	0.512181	0.566636	0.824638	0.809	0.838	0.57421	0.54095	0.606525	-0.0601581
elective	Days since admission	6d	0.740959	0.718963	0.760347	0.483395	0.4499	0.514164	0.903389	0.889977	0.916731	0.561698	0.53237	0.589327	0.837628	0.818475	0.854525	0.601366	0.558475	0.641525	-0.0027484
elective	Days since admission	7-9d	0.730208	0.714251	0.746443	0.443921	0.419839	0.469727	0.912416	0.902465	0.920457	0.521031	0.496308	0.54542	0.83157	0.818	0.843525	0.546072	0.513	0.577	-0.0426092
elective	Days since admission	10-13d	0.694631	0.670422	0.718054	0.392722	0.352893	0.433016	0.93575	0.927515	0.943951	0.430854	0.391342	0.469328	0.844962	0.829	0.86	0.441408	0.393475	0.489	-0.195705
elective	Days since admission	14-20d	0.705265	0.678613	0.731344	0.406344	0.357619	0.452341	0.950089	0.942672	0.957193	0.437935	0.394643	0.481067	0.861806	0.842	0.88	0.42692600000000003	0.379475	0.475525	-0.197877
elective	Days since admission	21-27d	0.62138	0.589184	0.654696	0.342558	0.269351	0.418173	0.947811	0.938541	0.956995	0.309107	0.245993	0.372038	0.816696	0.785475	0.845	0.31439	0.240425	0.38805	-0.390779
elective	Days since admission	28+d	0.614244	0.588824	0.640786	0.407778	0.330621	0.494212	0.969111	0.964716	0.973621	0.304035	0.245583	0.360369	0.82368	0.794475	0.85105	0.29584	0.23995	0.354	-0.430345
elective	Outcome	Alive	0.767162	0.76364	0.770768	0.55591	0.548481	0.56309	0.909828	0.907356	0.912334	0.610179	0.604231	0.615864	0.870086	0.867	0.873	0.659568	0.651	0.666	0.00271729
elective	Outcome	Died	0.576178	0.535489	0.621067	0.29926	0.179731	0.436209	0.954569	0.943777	0.96468	0.219875	0.125	0.317366	0.712006	0.645	0.77105	0.226094	0.135475	0.316	-0.498062
