# Supplementary material for: Predicting individual patient and hospital-level discharge using machine learning
Source: Commun Med (Lond). 2024 Nov 18;4:236. doi: 10.1038/s43856-024-00673-x (PMC11574281; doi:10.1038/s43856-024-00673-x)
Supplement: Supplementary file 6 — Supplementary Data 4 [file 43856_2024_673_MOESM6_ESM.xlsx]

## Sheet: a
Admission	train_time	test_time	PPV_mean	PPV_lci	PPV_uci	NPV_mean	NPV_lci	NPV_uci	F1_mean	F1_lci	F1_uci	AUROC_mean	AUROC_lci	AUROC_uci	AUPRC_mean	AUPRC_lci	AUPRC_uci	MAE_mean	MAE_lci	MAE_uci
elective	12am	12am	0.583586	0.576776	0.590004	0.910122	0.907572	0.912703	0.641548	0.635654	0.647341	0.877416	0.874	0.88	0.708828	0.702	0.715	0.0777178	0.0674905	0.0917269
elective	12am	6am	0.570251	0.563131	0.577439	0.912219	0.909639	0.914603	0.63666	0.630392	0.642828	0.874492	0.871	0.877	0.699126	0.692	0.706	0.0828011	0.0707132	0.0942352
elective	12am	12pm	0.441219	0.434927	0.447455	0.917478	0.915276	0.9197	0.549065	0.542926	0.554944	0.826866	0.823	0.83	0.483146	0.474475	0.491	0.261053	0.233335	0.298377
elective	12am	6pm	0.510181	0.502914	0.517087	0.900192	0.897748	0.902636	0.573658	0.567044	0.579742	0.839972	0.837	0.843	0.569988	0.561	0.579	0.104737	0.0930765	0.124524
elective	12am	random	0.503011	0.496211	0.51001	0.908223	0.905599	0.910847	0.584091	0.578008	0.590217	0.845894	0.843	0.849	0.573912	0.564	0.583	0.137202	0.120525	0.15371
elective	6am	12am	0.619361	0.611529	0.62785	0.872625	0.869607	0.875335	0.582561	0.575546	0.589399	0.854942	0.852	0.858	0.657426	0.65	0.664	0.139021	0.124296	0.15261
elective	6am	6am	0.618024	0.609696	0.625342	0.901056	0.89839	0.903379	0.641469	0.634685	0.647638	0.880032	0.877	0.883	0.713582	0.706	0.72	0.0784138	0.0686158	0.0905325
elective	6am	12pm	0.525396	0.517701	0.53256	0.895622	0.892997	0.898196	0.561093	0.55456	0.567406	0.841298	0.838	0.844	0.541578	0.532	0.55	0.108869	0.0902008	0.125302
elective	6am	6pm	0.507836	0.500107	0.515638	0.882032	0.879287	0.88446	0.539056	0.532006	0.545574	0.82532	0.822	0.829	0.534878	0.526	0.544	0.108261	0.0922127	0.125759
elective	6am	random	0.555932	0.547576	0.564736	0.880605	0.877777	0.883174	0.557921	0.550897	0.564711	0.8397	0.837	0.843	0.591212	0.582	0.6	0.103765	0.0907266	0.119008
elective	12pm	12am	0.56022	0.552386	0.56908	0.863956	0.861099	0.866697	0.542713	0.53549	0.549612	0.836572	0.833	0.84	0.575214	0.567	0.583	0.186099	0.169175	0.203345
elective	12pm	6am	0.580599	0.572863	0.58786	0.899609	0.897094	0.902309	0.621808	0.615378	0.627546	0.863902	0.861	0.867	0.643962	0.635475	0.652	0.0985954	0.0857779	0.111628
elective	12pm	12pm	0.555239	0.547806	0.562504	0.911041	0.908707	0.913499	0.608668	0.602015	0.614739	0.870506	0.868	0.873	0.657664	0.649	0.665	0.0886356	0.0766642	0.0982649
elective	12pm	6pm	0.516214	0.50735004399999994	0.523819	0.870976	0.86827	0.873493	0.51712	0.510252	0.523831	0.820358	0.817	0.824	0.530858	0.521475	0.54	0.154613	0.139086	0.167831
elective	12pm	random	0.550154	0.543048	0.557505	0.890435	0.887775	0.893257	0.577007	0.570679	0.583602	0.847892	0.845	0.851	0.606678	0.598475	0.614525	0.116806	0.106292	0.127243
elective	6pm	12am	0.593189	0.585908	0.600319	0.892207	0.889537	0.894877	0.615524	0.609289	0.621737	0.862356	0.859	0.865	0.649028	0.641	0.656	0.134028	0.114583	0.149969
elective	6pm	6am	0.581989	0.574183	0.589374	0.8943	0.891806	0.896846	0.613037	0.606063	0.619571	0.860894	0.858	0.864	0.64464	0.636	0.652	0.130939	0.116168	0.146287
elective	6pm	12pm	0.460909	0.45437	0.467988	0.907501	0.905122	0.909945	0.548504	0.542249	0.555178	0.831164	0.828	0.835	0.51856	0.509475	0.527	0.208426	0.184566	0.237339
elective	6pm	6pm	0.549517	0.54099	0.557049	0.899484	0.896937	0.90196	0.59169	0.584556	0.598251	0.855574	0.852475	0.859	0.6114	0.602	0.62	0.078086	0.0681296	0.0922674
elective	6pm	random	0.530196	0.523178	0.537467	0.898606	0.895964	0.901237	0.583244	0.576675	0.59032	0.84809	0.845	0.851	0.592128	0.583475	0.602	0.124015	0.102692	0.141911
elective	random	12am	0.568719	0.562132	0.575398	0.905076	0.902481	0.907561	0.626172	0.620016	0.631994	0.868636	0.866	0.872	0.690988	0.684	0.698	0.0800514	0.0723824	0.0897318
elective	random	6am	0.567761	0.559992	0.574747	0.909239	0.906952	0.911794	0.630918	0.624522	0.636915	0.87305	0.87	0.876	0.695482	0.688	0.702	0.0849349	0.0737643	0.0957004
elective	random	12pm	0.513876	0.506902	0.520597	0.916261	0.914142	0.918521	0.592159	0.585963	0.598429	0.862362	0.859	0.866	0.624106	0.615	0.633	0.100176	0.0867368	0.116717
elective	random	6pm	0.521155	0.513119	0.528055	0.901819	0.899458	0.904198	0.58196	0.57508	0.588146	0.8463	0.843	0.849	0.585974	0.576475	0.595	0.0894161	0.0799573	0.100161
elective	random	random	0.538262	0.530838	0.545865	0.909376	0.906857	0.911647	0.605155	0.599004	0.611619	0.861438	0.858	0.864525	0.644664	0.637	0.652	0.0978474	0.0860396	0.111385
emergency	12am	12am	0.413463	0.409885	0.417387	0.920411	0.919294	0.921681	0.495296	0.491929	0.499506	0.818224	0.816	0.82	0.502224	0.497	0.508	0.0690198	0.0592625	0.0786845
emergency	12am	6am	0.409611	0.406275	0.413366	0.920698	0.919552	0.921817	0.493889	0.490293	0.497485	0.818088	0.816	0.82	0.4942	0.489	0.499	0.0692867	0.0635787	0.0779717
emergency	12am	12pm	0.453165	0.449431	0.456577	0.922085	0.920885	0.923393	0.54677	0.543596	0.549906	0.83895	0.837	0.841	0.57022	0.566	0.575	0.0593286	0.05182	0.0656424
emergency	12am	6pm	0.434005	0.430522	0.437375	0.917441	0.91624	0.918596	0.516573	0.513047	0.520097	0.818252	0.816	0.82	0.535186	0.530475	0.54	0.108438	0.0916948	0.121434
emergency	12am	random	0.427773	0.423994	0.431178	0.920226	0.919152	0.921337	0.513867	0.510493	0.517252	0.823706	0.822	0.826	0.524954	0.52	0.53	0.0932704	0.0820309	0.105121
emergency	6am	12am	0.408217	0.404488	0.412263	0.913812	0.912678	0.915132	0.478977	0.475231	0.482771	0.806108	0.804	0.808	0.48285	0.478	0.488	0.0803539	0.07308	0.0901481
emergency	6am	6am	0.424021	0.420299	0.428114	0.919701	0.918513	0.920713	0.500572	0.496745	0.504641	0.822576	0.82	0.825	0.511082	0.505	0.516	0.0879127	0.0771164	0.0978051
emergency	6am	12pm	0.467204	0.463472	0.47072	0.918556	0.917411	0.919825	0.54969181600000006	0.546373	0.553075	0.840612	0.839	0.842	0.578508	0.574	0.583	0.0681389	0.0622001	0.075107
emergency	6am	6pm	0.432845	0.429198	0.436558	0.909081	0.90783	0.910277	0.500058	0.496453	0.503748	0.806832	0.805	0.809	0.516516	0.512	0.521	0.114957	0.0985506	0.130673
emergency	6am	random	0.43683	0.43303	0.440743	0.915383	0.914282	0.916631	0.51021	0.506664	0.513811	0.820278	0.818	0.822	0.52408	0.519	0.529	0.0974124	0.0859965	0.115382
emergency	12pm	12am	0.471701	0.466987	0.476759	0.89231	0.891186	0.893588	0.442546	0.438423	0.446825	0.791654	0.789	0.794	0.460846	0.456	0.466	0.0874953	0.0792404	0.0954647
emergency	12pm	6am	0.485304	0.480608	0.489592	0.898399	0.897071	0.899636	0.47068	0.466376	0.474454	0.807706	0.805	0.81	0.482782	0.477	0.488	0.0670313	0.0584436	0.0749948
emergency	12pm	12pm	0.571358	0.567355	0.576002	0.911706	0.910399	0.912958	0.592806	0.589251	0.596436	0.859948	0.858	0.862	0.644424	0.64	0.649	0.0436803	0.053499	0.0491537
emergency	12pm	6pm	0.520022	0.515255	0.524566	0.899036	0.897871	0.900222	0.513591	0.509483	0.517353	0.81498	0.813	0.817	0.547492	0.543	0.552	0.0996695	0.0901383	0.111451
emergency	12pm	random	0.51391	0.508864	0.518564	0.901866	0.900716	0.903115	0.512611	0.508808	0.516435	0.822112	0.82	0.824	0.543372	0.539	0.548	0.0748523	0.0667101	0.0839077
emergency	6pm	12am	0.442886	0.438799	0.446971	0.904119	0.902949	0.905367	0.472102	0.468249	0.476039	0.798994	0.797	0.802	0.479496	0.474	0.485	0.107019	0.0945175	0.120104
emergency	6pm	6am	0.435585	0.431793	0.439843	0.904799	0.903525	0.905924	0.471464	0.467509	0.475193	0.799612	0.797	0.802	0.472094	0.467	0.477	0.118244	0.105352	0.131501
emergency	6pm	12pm	0.501062	0.49704	0.504932	0.912165	0.91089	0.913546	0.556464	0.552908	0.559807	0.839326	0.838	0.841	0.59264	0.588475	0.597	0.0995928	0.0903327	0.110059
emergency	6pm	6pm	0.49225	0.488165	0.496297	0.911004	0.909793	0.91224	0.53446	0.530742	0.538209	0.83129	0.829	0.833	0.566976	0.563	0.572	0.0685721	0.059859	0.0773394
emergency	6pm	random	0.470324	0.466021	0.474667	0.908396	0.907244	0.909651	0.51217	0.508367	0.516003	0.820522	0.819	0.823	0.533316	0.528	0.538	0.0990986	0.0857989	0.11483
emergency	random	12am	0.449919	0.445228	0.454489	0.898615	0.897468	0.899877	0.458042	0.45411	0.462033	0.79531	0.793	0.798	0.463324	0.458	0.468	0.0947038	0.0821525	0.113638
emergency	random	6am	0.453705	0.448894	0.458019	0.898594	0.897221	0.899822	0.460169	0.45601	0.463695	0.799352	0.797	0.801	0.465478	0.461	0.47	0.0926476	0.0795444	0.106346
emergency	random	12pm	0.522973	0.518637	0.526745	0.904769	0.90338	0.906045	0.550467	0.546901	0.55381	0.837302	0.835	0.839	0.59071	0.587	0.595	0.104351	0.0933791	0.11647
emergency	random	6pm	0.492064	0.487254	0.496728	0.899617	0.898467	0.900762	0.504637	0.500434	0.508541	0.811904	0.81	0.814	0.53282	0.528	0.538	0.0996272	0.0863272	0.11302
emergency	random	random	0.523644	0.519315	0.528248	0.915562	0.914485	0.916728	0.558754	0.554922	0.562509	0.848672	0.847	0.851	0.598106	0.593	0.603	0.055981	0.0482726	0.0651099
