# Supplementary material for: Predicting individual patient and hospital-level discharge using machine learning
Source: Commun Med (Lond). 2024 Nov 18;4:236. doi: 10.1038/s43856-024-00673-x (PMC11574281; doi:10.1038/s43856-024-00673-x)
Supplement: Supplementary file 7 — Supplementary Data 5 [file 43856_2024_673_MOESM7_ESM.xlsx]

## Sheet: Sheet1
Admission	Month	metric	mean	lci	uci
emergency	1	PPV	0.546712	0.542786	0.55127
emergency	1	NPV	0.895809	0.894542	0.897093
emergency	1	F1	0.541683	0.53787	0.545748
emergency	1	MAE	0.0846489	0.0760614	0.0926522
emergency	3	PPV	0.50017	0.496628	0.504282
emergency	3	NPV	0.913018	0.91176	0.914308
emergency	3	F1	0.56112	0.557628	0.564684
emergency	3	MAE	0.0681709	0.0609213	0.0767407
emergency	6	PPV	0.566786	0.562863	0.571149
emergency	6	NPV	0.904694	0.903465	0.905996
emergency	6	F1	0.57344	0.570102	0.577142
emergency	6	MAE	0.0609807	0.0517098	0.0687591
emergency	9	PPV	0.580917	0.576805	0.585374
emergency	9	NPV	0.904996	0.903774	0.906214
emergency	9	F1	0.579965	0.576478	0.58361
emergency	9	MAE	0.0690835	0.0605825	0.0817092
emergency	12	PPV	0.514168	0.51044	0.517969
emergency	12	NPV	0.920097	0.918895	0.92137
emergency	12	F1	0.582014	0.578639	0.58538
emergency	12	MAE	0.0598241	0.0523887	0.0685022
emergency	15	PPV	0.564735	0.560406	0.569053
emergency	15	NPV	0.907649	0.906388	0.908959
emergency	15	F1	0.580051	0.576583	0.583382
emergency	15	MAE	0.0549952	0.0480778	0.0627944
emergency	18	PPV	0.554163	0.55026	0.558379
emergency	18	NPV	0.91348	0.91223	0.91478
emergency	18	F1	0.588995	0.585478	0.592478
emergency	18	MAE	0.0558761	0.0476968	0.0648005
emergency	21	PPV	0.519897	0.51618	0.523752
emergency	21	NPV	0.919822	0.918599	0.921027
emergency	21	F1	0.584631	0.580799	0.588046
emergency	21	MAE	0.0659229	0.0593496	0.0722535
emergency	24	PPV	0.571358	0.567355	0.576002
emergency	24	NPV	0.911706	0.910399	0.912958
emergency	24	F1	0.592806	0.589251	0.596436
emergency	24	MAE	0.0486331	0.0436803	0.053499
elective	1	PPV	0.529254	0.520627	0.537452
elective	1	NPV	0.865595	0.862915	0.868335
elective	1	F1	0.492561	0.484904	0.49986
elective	1	MAE	0.127388	0.115526	0.140291
elective	3	PPV	0.513962	0.506533	0.52173
elective	3	NPV	0.894541	0.892274	0.896979
elective	3	F1	0.557964	0.551546	0.56436
elective	3	MAE	0.108676	0.0961392	0.121654
elective	6	PPV	0.479002	0.472643	0.485503
elective	6	NPV	0.916817	0.914515	0.919026
elective	6	F1	0.57482	0.568926	0.580558
elective	6	MAE	0.0904791	0.0769208	0.105073
elective	9	PPV	0.590711	0.582091	0.59818
elective	9	NPV	0.893145	0.890818	0.89553
elective	9	F1	0.587227	0.580597	0.593698
elective	9	MAE	0.0798807	0.0713139	0.0914314
elective	12	PPV	0.567502	0.560201	0.574977
elective	12	NPV	0.900819	0.898405	0.903137
elective	12	F1	0.594801	0.588671	0.600459
elective	12	MAE	0.0821773	0.0713259	0.0906974
elective	15	PPV	0.561729	0.553434	0.569486
elective	15	NPV	0.90229	0.900071	0.904679
elective	15	F1	0.595209	0.588563	0.601217
elective	15	MAE	0.0864613	0.0770283	0.0979479
elective	18	PPV	0.56561	0.557917	0.573137
elective	18	NPV	0.90328	0.900873	0.905772
elective	18	F1	0.598973	0.592171	0.605785
elective	18	MAE	0.0866041	0.0759964	0.0984763
elective	21	PPV	0.551881	0.544091	0.558547
elective	21	NPV	0.911327	0.909196	0.913763
elective	21	F1	0.607466	0.600949	0.613423
elective	21	MAE	0.080425	0.0709195	0.0907145
elective	24	PPV	0.555239	0.547806	0.562504
elective	24	NPV	0.911041	0.908707	0.913499
elective	24	F1	0.608668	0.602015	0.614739
elective	24	MAE	0.0886356	0.0766642	0.0982649

## Sheet: Sheet2
Admission	Month	metric	mean	lci	uci	Recency
emergency	0	PPV	0.514168	0.51044	0.517969	0
emergency	0	NPV	0.920097	0.918895	0.92137	0
emergency	0	F1	0.582014	0.578639	0.58538	0
emergency	0	MAE	0.0598241	0.0523887	0.0685022	0
emergency	2	PPV	0.570223	0.565602	0.574697	2
emergency	2	NPV	0.907798	0.906674	0.909018	2
emergency	2	F1	0.578731	0.574748	0.582358	2
emergency	2	MAE	0.0541401	0.0455904	0.0631826	2
emergency	4	PPV	0.551025	0.546847	0.55483	4
emergency	4	NPV	0.910218	0.909032	0.911462	4
emergency	4	F1	0.576108	0.572504	0.579494	4
emergency	4	MAE	0.0612087	0.0541449	0.0694671	4
emergency	6	PPV	0.551361	0.547254	0.555654	6
emergency	6	NPV	0.909659	0.908397	0.910912	6
emergency	6	F1	0.574911	0.57118	0.578633	6
emergency	6	MAE	0.0529704	0.0449482	0.0607451	6
emergency	8	PPV	0.526891	0.523125	0.530939	8
emergency	8	NPV	0.913287	0.91214	0.914488	8
emergency	8	F1	0.571771	0.568346	0.575102	8
emergency	8	MAE	0.0693251	0.0619047	0.076678	8
emergency	10	PPV	0.53741	0.533208	0.541531	10
emergency	10	NPV	0.907952	0.906751	0.909257	10
emergency	10	F1	0.564557	0.561058	0.567907	10
emergency	10	MAE	0.0508662	0.0450468	0.0571689	10
emergency	12	PPV	0.539011	0.534884	0.543053	12
emergency	12	NPV	0.91219	0.910973	0.913299	12
emergency	12	F1	0.575177	0.571617	0.578438	12
emergency	12	MAE	0.0504938	0.0438206	0.0571761	12
elective	0	PPV	0.567502	0.560201	0.574977	0
elective	0	NPV	0.900819	0.898405	0.903137	0
elective	0	F1	0.594801	0.588671	0.600459	0
elective	0	MAE	0.0821773	0.0713259	0.0906974	0
elective	2	PPV	0.547587	0.54096	0.554169	2
elective	2	NPV	0.904351	0.901994	0.906708	2
elective	2	F1	0.589209	0.582674	0.594879	2
elective	2	MAE	0.0825875	0.0735084	0.0929246	2
elective	4	PPV	0.564185	0.556757	0.572184	4
elective	4	NPV	0.900736	0.898343	0.903344	4
elective	4	F1	0.589032	0.582422	0.596039	4
elective	4	MAE	0.0857399	0.075117	0.0967624	4
elective	6	PPV	0.565954	0.55774	0.574611	6
elective	6	NPV	0.89726	0.895039	0.899668	6
elective	6	F1	0.582158	0.575557	0.588859	6
elective	6	MAE	0.0914039	0.0819338	0.10239	6
elective	8	PPV	0.578681	0.571254	0.586561	8
elective	8	NPV	0.89428	0.891832	0.896859	8
elective	8	F1	0.58038	0.574303	0.58715	8
elective	8	MAE	0.0946673	0.0805287	0.10873	8
elective	10	PPV	0.563442	0.55549	0.571319	10
elective	10	NPV	0.894449	0.892063	0.896993	10
elective	10	F1	0.574711	0.568055	0.581687	10
elective	10	MAE	0.13802	0.124796	0.154341	10
elective	12	PPV	0.551943	0.543326	0.559406	12
elective	12	NPV	0.896908	0.894479	0.899392	12
elective	12	F1	0.575445	0.568666	0.58215	12
elective	12	MAE	0.112049	0.0965131	0.129942	12
