# Supplementary material for: Predicting individual patient and hospital-level discharge using machine learning
Source: Commun Med (Lond). 2024 Nov 18;4:236. doi: 10.1038/s43856-024-00673-x (PMC11574281; doi:10.1038/s43856-024-00673-x)
Supplement: Supplementary file 8 — Supplementary Data 6 [file 43856_2024_673_MOESM8_ESM.xlsx]

## Sheet: a
Feature	Importance
number of distinct oral medications received in last 24h	0.287981
SD of historical length of stay on the current ward	0.264103
antibiotics course completed in last 24h	0.257026
intravenous antibiotics received in last 24h	0.225282
number of procedures experienced in last 24h	0.183507
current antibiotics use in last 24h	0.178386
median historic length of stay on the current ward	0.166498
number of oral medications received in current admission	0.164882
number of intravenous medications received in last 24h	0.149113
hours since admission	0.144464
mean historic length of stay on the current ward	0.118901
oral strong opiates received in last 24h	0.112147
number of blood gas measurements in current admission	0.0987665
current admission hour	0.0896603
index date was Sunday	0.0895225
hours on current ward	0.0760668
any procedures in last 24h	0.0755758
days since last procedure	0.0724903
number of vital signs measurements in last 48h	0.0722812
age	0.0717113

## Sheet: b
Category	Importance
Medication	0.154802
Antibiotics	0.153143
Hospital capacity factors	0.125524
Procedures	0.0848426
Lab tests	0.0723013
Current admission	0.0610755
Vital signs	0.058449
Diagnosis	0.0504655
Index date	0.0479621
Ward stay	0.0405752
Demographics	0.0363327
Comorbidity	0.0224291
Previous admissions	0.0151182

## Sheet: c
Feature	Importance
number of distinct oral medications received in last 24h	0.469432
antibiotics course completed in last 24h	0.291751
hours since admission	0.233315
SD of historical length of stay on the current ward	0.233178
intravenous antibiotics received in last 24h	0.232921
number of oral medications received in current admission	0.16655
current antibiotics use in last 24h	0.154849
number of distinct oral medications received in last 48h	0.146572
index date was Sunday	0.125824
weight	0.118757
index date was Saturday	0.111647
oral strong opiates received in last 24h	0.107293
age	0.103701
volume of intravenous fluids in last 24h	0.101472
hours on current ward	0.0901775
intravenous medications received in last 24h	0.0809991
mean historic length of stay on the current ward	0.0768839
number of procedures in last 24h	0.0768356
SD of historical length of stay by diagnostic category	0.0731464
maximum historical length of stay by diagnostic category	0.0707937

## Sheet: d
Category	Importance
Medication	0.198264
Antibiotics	0.152861
Hospital capacity factors	0.0865823
Demographics	0.0643939
Current admission	0.0628356
Index date	0.0569185
Diagnosis	0.054387
Procedures	0.0454449
Lab tests	0.0431831
Vital signs	0.0412597
Ward stay	0.0402125
Comorbidity	0.0369853
Previous admissions	0.0197599
Microbiology	0.0147554
