# Supplementary material for: Predicting individual patient and hospital-level discharge using machine learning
Source: Commun Med (Lond). 2024 Nov 18;4:236. doi: 10.1038/s43856-024-00673-x (PMC11574281; doi:10.1038/s43856-024-00673-x)
Supplement: Supplementary file 9 — Supplementary Data 7 [file 43856_2024_673_MOESM9_ESM.xlsx]

## Sheet: Sheet1
	Category	Lower limit	Upper limit	Unit
heart rate	vital	30	300	bpm
respiratory rate	vital	5	80	cpm
temperature	vital	25	45	°C
systolic blood pressure	vital	60	250	mmHg
diastolic blood pressure	vital	25	140	mmHg
oxygen saturation	vital	70	100	%
O2 L/min	vital	0	100	L/min
adjusted calcium	lab	1.5	3.6	mmol/L
albumin	lab	9	55	g/dL
alkaline phosphatase	lab	10	3500	U/L
alanine transaminase	lab	2	4000	U/L
amylase	lab	2	4000	U/L
activated partial thromboplastin time	lab	12	250	seconds
aspartate aminotransferase	lab	2	4000	U/L
b12	lab	50	2500	pg/mL
basophils	lab	0	1	10*9/L
base_excess	lab	-30	25	mEq/L
lactate	lab	0.1	25	mmol/L
pCo2	lab	1.5	17	kPa
pH	lab	6.5	7.8
pO2	lab	0.5	75	kPa
bicarbonate	lab	4	40	mmol/L
bilirubin	lab	1	400	µmol/L
creatinine kinase	lab	5	150000	U/L
creatinine	lab	8	5000	mmol/L
C-reactive protein	lab	0	600	mg/L
d_dimer	lab	50	100000	mg/L
EGFR	lab	0	150	mL/min/1.73 m2
eosinophils	lab	0	10	10*9/L
erythrocyte Sedimentation Rate	lab	0	150	mm/h
ferritin	lab	0.5	12000	ng/mL
folate	lab	1.5	25	ng/mL
Gamma-glutamyl transferase	lab	2	3000	U/L
glucose	lab	1	50	mmol/L
haemoglobin	lab	40	250	g/L
hba1c	lab	3	20	%
haematocrit	lab	0.1	0.7
high-density lipoprotein cholesterol	lab	0.2	4	mmol/L
iron	lab	0.5	100	umol/L
lactate dehydrogenase	lab	50	2000	U/L
low-density lipoprotein cholesterol	lab	0.1	10	mmol/L
lymphocytes	lab	0	150	10*9/L
Mean Cell Volume	lab	55	135	fl
magnesium	lab	0.2	2.5	mmol/L
monocytes	lab	0	50	10*9/L
neutrophils	lab	0	150	10*9/L
phosphate	lab	0.1	6	mmol/L
platelets	lab	1	1200	10*9/L
potassium	lab	1.5	12	mmol/L
prostate-specific antigen	lab	0	3000	mg/L
prothrombin time	lab	8	200	seconds
sodium	lab	100	180	mmol/L
total cholesterol	lab	1.2	20	mmol/L
total Ig	lab	0	20	10*9/L
transferrin	lab	0.2	10	g/L
triglycerides	lab	0.2	50	mmol/L
troponin	lab	0	200	mg/L
thyroid-stimulating hormone	lab	0	250	mU/L
urea	lab	0.5	80	mmol/L
white cell count	lab	0	500	10*9/L
